# Supplementary material for: Harnessing α-l-fucosidase for in vivo cellular senescence imaging
Source: Chem Sci. 2021 Jun 25;12(29):10054–62. doi: 10.1039/d1sc02259h (PMC8317655; doi:10.1039/d1sc02259h)
Supplement: SC-012-D1SC02259H-s002 [file SC-012-D1SC02259H-s002.cif]

# Electronic Supplementary Material (ESI) for Chemical Science.
# This journal is © The Royal Society of Chemistry 2021

####################################################################### 
# 
# This file contains crystal structure data downloaded from the 
# Cambridge Structural Database (CSD) hosted by the Cambridge 
# Crystallographic Data Centre (CCDC).
# 
# Full information about CCDC data access policies and citation 
# guidelines are available at http://www.ccdc.cam.ac.uk/access/V1 
# 
# Audit and citation data items may have been added by the CCDC. 
# Please retain this information to preserve the provenance of 
# this file and to allow appropriate attribution of the data. 
# 
#######################################################################

data_mo_d8v20106_0m
_database_code_depnum_ccdc_archive 'CCDC 1996923'
loop_
_audit_author_name
_audit_author_address
'Chenxu Yan'
;East China University Of Science and Technology
China
;
_audit_update_record             
;
2020-04-15 deposited with the CCDC.	2021-06-24 downloaded from the CCDC.
;

_audit_creation_method           SHELXL-2013
_chemical_name_systematic        QM-NH2
_chemical_name_common            ?
_chemical_melting_point          ?
_chemical_formula_moiety         ?
_chemical_formula_sum            'C22 H18 N4'
_chemical_formula_weight         338.40

loop_
_atom_type_symbol
_atom_type_description
_atom_type_scat_dispersion_real
_atom_type_scat_dispersion_imag
_atom_type_scat_source
C C 0.0033 0.0016 'International Tables Vol C Tables 4.2.6.8 and 6.1.1.4'
H H 0.0000 0.0000 'International Tables Vol C Tables 4.2.6.8 and 6.1.1.4'
N N 0.0061 0.0033 'International Tables Vol C Tables 4.2.6.8 and 6.1.1.4'

_space_group_crystal_system      monoclinic
_space_group_IT_number           14
_space_group_name_H-M_alt        'P 21/c'
_space_group_name_Hall           '-P 2ybc'

_shelx_space_group_comment       
; 
The symmetry employed for this shelxl refinement is uniquely defined 
by the following loop, which should always be used as a source of 
symmetry information in preference to the above space-group names. 
They are only intended as comments. 
;

loop_
_space_group_symop_operation_xyz
'x, y, z'
'-x, y+1/2, -z+1/2'
'-x, -y, -z'
'x, -y-1/2, z-1/2'

_cell_length_a                   7.3713(4)
_cell_length_b                   11.8588(6)
_cell_length_c                   20.5481(14)
_cell_angle_alpha                90
_cell_angle_beta                 92.123(2)
_cell_angle_gamma                90
_cell_volume                     1794.97(18)
_cell_formula_units_Z            4
_cell_measurement_temperature    293(2)
_cell_measurement_reflns_used    2482
_cell_measurement_theta_min      5.530
_cell_measurement_theta_max      49.243

_exptl_crystal_description       prismatic
_exptl_crystal_colour            red
_exptl_crystal_density_meas      ?
_exptl_crystal_density_method    ?
_exptl_crystal_density_diffrn    1.252
_exptl_crystal_F_000             712
_exptl_transmission_factor_min   ?
_exptl_transmission_factor_max   ?
_exptl_crystal_size_max          0.170
_exptl_crystal_size_mid          0.130
_exptl_crystal_size_min          0.100
_exptl_absorpt_coefficient_mu    0.076
_shelx_estimated_absorpt_T_min   0.987
_shelx_estimated_absorpt_T_max   0.992
_exptl_absorpt_correction_type   multi-scan
_exptl_absorpt_correction_T_min  0.6497
_exptl_absorpt_correction_T_max  0.7456
_exptl_absorpt_process_details   sadabs

_exptl_special_details           
; 
 ? 
;

_diffrn_ambient_temperature      293(2)
_diffrn_radiation_wavelength     0.71073
_diffrn_radiation_type           MoK\a
_diffrn_source                   ?
_diffrn_measurement_device_type  'Bruker APEX-II CCD'
_diffrn_measurement_method       '\f and \w scans'
_diffrn_detector_area_resol_mean ?
_diffrn_reflns_number            8798
_diffrn_reflns_av_unetI/netI     0.0467
_diffrn_reflns_av_R_equivalents  0.0321
_diffrn_reflns_limit_h_min       -9
_diffrn_reflns_limit_h_max       9
_diffrn_reflns_limit_k_min       -14
_diffrn_reflns_limit_k_max       13
_diffrn_reflns_limit_l_min       -25
_diffrn_reflns_limit_l_max       16
_diffrn_reflns_theta_min         2.624
_diffrn_reflns_theta_max         25.995
_diffrn_reflns_theta_full        25.242
_diffrn_measured_fraction_theta_max 0.992
_diffrn_measured_fraction_theta_full 0.992
_diffrn_reflns_Laue_measured_fraction_max 0.992
_diffrn_reflns_Laue_measured_fraction_full 0.992
_diffrn_reflns_point_group_measured_fraction_max 0.992
_diffrn_reflns_point_group_measured_fraction_full 0.992
_reflns_number_total             3494
_reflns_number_gt                2219
_reflns_threshold_expression     'I > 2\s(I)'
_reflns_Friedel_coverage         0.000
_reflns_Friedel_fraction_max     .
_reflns_Friedel_fraction_full    .

_reflns_special_details          
; 
 Reflections were merged by SHELXL according to the crystal 
 class for the calculation of statistics and refinement. 
  
 _reflns_Friedel_fraction is defined as the number of unique 
 Friedel pairs measured divided by the number that would be 
 possible theoretically, ignoring centric projections and 
 systematic absences. 
;

_computing_data_collection       'Bruker APEX2'
_computing_cell_refinement       'Bruker SAINT'
_computing_data_reduction        'Bruker SAINT'
_computing_structure_solution    'SHELXS-97 (Sheldrick 2008)'
_computing_structure_refinement  'SHELXL-2013 (Sheldrick, 2013)'
_computing_molecular_graphics    'Bruker SHELXTL'
_computing_publication_material  'Bruker SHELXTL'

_refine_special_details          
; 
 ? 
;
_refine_ls_structure_factor_coef Fsqd
_refine_ls_matrix_type           full
_refine_ls_weighting_scheme      calc
_refine_ls_weighting_details     
'w=1/[\s^2^(Fo^2^)+(0.0564P)^2^+0.1439P] where P=(Fo^2^+2Fc^2^)/3'
_atom_sites_solution_primary     ?
_atom_sites_solution_secondary   ?
_atom_sites_solution_hydrogens   mixed
_refine_ls_hydrogen_treatment    mixed
_refine_ls_extinction_method     SHELXL
_refine_ls_extinction_coef       0.027(4)
_refine_ls_extinction_expression Fc^*^=kFc[1+0.001xFc^2^\l^3^/sin(2\q)]^-1/4^
_refine_ls_number_reflns         3494
_refine_ls_number_parameters     245
_refine_ls_number_restraints     0
_refine_ls_R_factor_all          0.0868
_refine_ls_R_factor_gt           0.0490
_refine_ls_wR_factor_ref         0.1346
_refine_ls_wR_factor_gt          0.1109
_refine_ls_goodness_of_fit_ref   1.033
_refine_ls_restrained_S_all      1.033
_refine_ls_shift/su_max          0.000
_refine_ls_shift/su_mean         0.000

loop_
_atom_site_label
_atom_site_type_symbol
_atom_site_fract_x
_atom_site_fract_y
_atom_site_fract_z
_atom_site_U_iso_or_equiv
_atom_site_adp_type
_atom_site_occupancy
_atom_site_site_symmetry_order
_atom_site_calc_flag
_atom_site_refinement_flags_posn
_atom_site_refinement_flags_adp
_atom_site_refinement_flags_occupancy
_atom_site_disorder_assembly
_atom_site_disorder_group
N1 N 0.24291(19) 0.44735(11) 0.38195(8) 0.0534(4) Uani 1 1 d . . . . .
N2 N 0.5205(3) 1.15700(14) 0.29002(12) 0.0727(6) Uani 1 1 d . . . . .
N3 N 0.2957(3) 0.64674(15) 0.63873(9) 0.0798(6) Uani 1 1 d . . . . .
N4 N 0.1900(3) 0.30206(15) 0.67555(10) 0.0838(6) Uani 1 1 d . . . . .
C1 C 0.1876(2) 0.34947(14) 0.41326(11) 0.0557(5) Uani 1 1 d . . . . .
C2 C 0.1437(3) 0.25269(16) 0.37611(12) 0.0712(6) Uani 1 1 d . . . . .
H2 H 0.1591 0.2528 0.3314 0.085 Uiso 1 1 calc R U . . .
C3 C 0.0788(3) 0.15871(17) 0.40577(15) 0.0866(8) Uani 1 1 d . . . . .
H3 H 0.0522 0.0946 0.3811 0.104 Uiso 1 1 calc R U . . .
C4 C 0.0522(4) 0.15777(17) 0.47174(14) 0.0889(8) Uani 1 1 d . . . . .
H4 H 0.0032 0.0943 0.4910 0.107 Uiso 1 1 calc R U . . .
C5 C 0.0975(3) 0.24977(15) 0.50902(11) 0.0731(6) Uani 1 1 d . . . . .
H5 H 0.0803 0.2475 0.5536 0.088 Uiso 1 1 calc R U . . .
C6 C 0.1695(2) 0.34778(14) 0.48132(10) 0.0539(5) Uani 1 1 d . . . . .
C7 C 0.2169(2) 0.44659(13) 0.51923(10) 0.0508(5) Uani 1 1 d . . . . .
C8 C 0.2544(2) 0.54276(14) 0.48311(10) 0.0525(5) Uani 1 1 d . . . . .
H8 H 0.2719 0.6102 0.5056 0.063 Uiso 1 1 calc R U . . .
C9 C 0.2673(2) 0.54466(14) 0.41691(10) 0.0513(5) Uani 1 1 d . . . . .
C10 C 0.2998(2) 0.64984(14) 0.38288(10) 0.0550(5) Uani 1 1 d . . . . .
H10 H 0.2611 0.6550 0.3394 0.066 Uiso 1 1 calc R U . . .
C11 C 0.3818(2) 0.73949(14) 0.41010(10) 0.0564(5) Uani 1 1 d . . . . .
H11 H 0.4271 0.7309 0.4527 0.068 Uiso 1 1 calc R U . . .
C12 C 0.4077(2) 0.84935(14) 0.38017(10) 0.0535(5) Uani 1 1 d . . . . .
C13 C 0.5224(3) 0.92882(16) 0.41041(11) 0.0664(6) Uani 1 1 d . . . . .
H13 H 0.5764 0.9121 0.4509 0.080 Uiso 1 1 calc R U . . .
C14 C 0.5580(3) 1.03120(16) 0.38191(11) 0.0676(6) Uani 1 1 d . . . . .
H14 H 0.6356 1.0821 0.4032 0.081 Uiso 1 1 calc R U . . .
C15 C 0.4792(3) 1.05899(14) 0.32183(10) 0.0557(5) Uani 1 1 d . . . . .
C16 C 0.3583(3) 0.98190(15) 0.29306(10) 0.0580(5) Uani 1 1 d . . . . .
H16 H 0.2991 1.0001 0.2537 0.070 Uiso 1 1 calc R U . . .
C17 C 0.3249(3) 0.88014(15) 0.32130(10) 0.0564(5) Uani 1 1 d . . . . .
H17 H 0.2444 0.8303 0.3005 0.068 Uiso 1 1 calc R U . . .
C18 C 0.2827(3) 0.44466(16) 0.31190(10) 0.0620(6) Uani 1 1 d . . . . .
H18A H 0.3360 0.3722 0.3019 0.074 Uiso 1 1 calc R U . . .
H18B H 0.3720 0.5023 0.3033 0.074 Uiso 1 1 calc R U . . .
C19 C 0.1187(3) 0.46316(18) 0.26711(11) 0.0770(7) Uani 1 1 d . . . . .
H19A H 0.1526 0.4548 0.2227 0.116 Uiso 1 1 calc R U . . .
H19B H 0.0720 0.5377 0.2735 0.116 Uiso 1 1 calc R U . . .
H19C H 0.0269 0.4087 0.2766 0.116 Uiso 1 1 calc R U . . .
C20 C 0.2215(2) 0.45426(14) 0.58793(10) 0.0535(5) Uani 1 1 d . . . . .
C21 C 0.2627(3) 0.56043(17) 0.61668(10) 0.0587(5) Uani 1 1 d . . . . .
C22 C 0.2021(3) 0.36684(16) 0.63443(11) 0.0615(5) Uani 1 1 d . . . . .
H2A H 0.577(3) 1.2078(18) 0.3128(10) 0.079(7) Uiso 1 1 d . . . . .
H2B H 0.440(4) 1.180(2) 0.2545(13) 0.113(10) Uiso 1 1 d . . . . .

loop_
_atom_site_aniso_label
_atom_site_aniso_U_11
_atom_site_aniso_U_22
_atom_site_aniso_U_33
_atom_site_aniso_U_23
_atom_site_aniso_U_13
_atom_site_aniso_U_12
N1 0.0506(9) 0.0474(9) 0.0626(11) -0.0030(7) 0.0064(8) 0.0014(7)
N2 0.0876(14) 0.0458(10) 0.0843(16) 0.0008(10) -0.0021(12) -0.0136(10)
N3 0.0973(14) 0.0638(11) 0.0769(14) -0.0013(10) -0.0173(11) -0.0162(10)
N4 0.1111(16) 0.0632(11) 0.0775(14) 0.0123(10) 0.0094(12) 0.0001(10)
C1 0.0468(10) 0.0442(10) 0.0764(16) -0.0032(10) 0.0053(10) 0.0047(8)
C2 0.0788(14) 0.0509(12) 0.0844(17) -0.0135(11) 0.0099(12) -0.0003(10)
C3 0.1038(19) 0.0474(12) 0.109(2) -0.0165(13) 0.0057(16) -0.0053(12)
C4 0.120(2) 0.0466(12) 0.100(2) 0.0033(12) 0.0050(17) -0.0135(12)
C5 0.0904(15) 0.0461(11) 0.0826(17) 0.0041(10) -0.0004(13) -0.0052(10)
C6 0.0494(10) 0.0414(10) 0.0708(15) 0.0024(9) 0.0005(10) 0.0037(8)
C7 0.0412(9) 0.0439(10) 0.0670(14) 0.0020(9) -0.0019(9) 0.0033(8)
C8 0.0509(11) 0.0448(10) 0.0615(14) -0.0017(9) -0.0028(9) -0.0009(8)
C9 0.0411(9) 0.0455(10) 0.0670(14) -0.0016(9) 0.0008(9) 0.0012(8)
C10 0.0565(11) 0.0481(10) 0.0603(13) 0.0025(9) 0.0022(10) 0.0005(9)
C11 0.0544(11) 0.0547(11) 0.0598(13) 0.0040(9) -0.0031(9) -0.0005(9)
C12 0.0535(11) 0.0467(10) 0.0601(13) -0.0013(9) -0.0001(9) 0.0001(8)
C13 0.0709(13) 0.0604(12) 0.0666(14) -0.0001(10) -0.0174(11) -0.0066(10)
C14 0.0694(13) 0.0520(11) 0.0804(16) -0.0068(11) -0.0127(12) -0.0129(10)
C15 0.0587(11) 0.0440(10) 0.0645(14) -0.0044(9) 0.0035(10) -0.0009(8)
C16 0.0667(12) 0.0498(11) 0.0568(13) -0.0011(9) -0.0052(10) -0.0019(9)
C17 0.0596(11) 0.0478(10) 0.0611(13) -0.0036(9) -0.0081(10) -0.0048(9)
C18 0.0603(12) 0.0583(12) 0.0682(15) -0.0071(10) 0.0120(11) 0.0039(9)
C19 0.0735(15) 0.0852(15) 0.0720(16) -0.0106(12) -0.0015(12) 0.0008(12)
C20 0.0521(11) 0.0454(10) 0.0627(14) 0.0026(9) -0.0029(9) 0.0003(8)
C21 0.0579(12) 0.0591(12) 0.0584(14) 0.0061(10) -0.0077(10) -0.0040(10)
C22 0.0648(12) 0.0530(11) 0.0667(15) -0.0001(11) 0.0018(11) 0.0019(10)

_geom_special_details            
; 
 All esds (except the esd in the dihedral angle between two l.s. planes) 
 are estimated using the full covariance matrix.  The cell esds are taken 
 into account individually in the estimation of esds in distances, angles 
 and torsion angles; correlations between esds in cell parameters are only 
 used when they are defined by crystal symmetry.  An approximate (isotropic) 
 treatment of cell esds is used for estimating esds involving l.s. planes. 
;

loop_
_geom_bond_atom_site_label_1
_geom_bond_atom_site_label_2
_geom_bond_distance
_geom_bond_site_symmetry_2
_geom_bond_publ_flag
N1 C9 1.368(2) . ?
N1 C1 1.395(2) . ?
N1 C18 1.480(2) . ?
N2 C15 1.373(2) . ?
N2 H2A 0.86(2) . ?
N2 H2B 0.96(3) . ?
N3 C21 1.142(2) . ?
N4 C22 1.148(2) . ?
C1 C2 1.409(3) . ?
C1 C6 1.410(3) . ?
C2 C3 1.365(3) . ?
C2 H2 0.9300 . ?
C3 C4 1.377(3) . ?
C3 H3 0.9300 . ?
C4 C5 1.367(3) . ?
C4 H4 0.9300 . ?
C5 C6 1.407(2) . ?
C5 H5 0.9300 . ?
C6 C7 1.443(2) . ?
C7 C8 1.394(2) . ?
C7 C20 1.414(3) . ?
C8 C9 1.367(3) . ?
C8 H8 0.9300 . ?
C9 C10 1.454(2) . ?
C10 C11 1.335(2) . ?
C10 H10 0.9300 . ?
C11 C12 1.456(2) . ?
C11 H11 0.9300 . ?
C12 C17 1.384(3) . ?
C12 C13 1.397(3) . ?
C13 C14 1.377(3) . ?
C13 H13 0.9300 . ?
C14 C15 1.384(3) . ?
C14 H14 0.9300 . ?
C15 C16 1.393(2) . ?
C16 C17 1.365(2) . ?
C16 H16 0.9300 . ?
C17 H17 0.9300 . ?
C18 C19 1.508(3) . ?
C18 H18A 0.9700 . ?
C18 H18B 0.9700 . ?
C19 H19A 0.9600 . ?
C19 H19B 0.9600 . ?
C19 H19C 0.9600 . ?
C20 C21 1.419(3) . ?
C20 C22 1.421(3) . ?

loop_
_geom_angle_atom_site_label_1
_geom_angle_atom_site_label_2
_geom_angle_atom_site_label_3
_geom_angle
_geom_angle_site_symmetry_1
_geom_angle_site_symmetry_3
_geom_angle_publ_flag
C9 N1 C1 119.65(17) . . ?
C9 N1 C18 120.14(15) . . ?
C1 N1 C18 120.16(15) . . ?
C15 N2 H2A 116.4(15) . . ?
C15 N2 H2B 117.3(15) . . ?
H2A N2 H2B 119(2) . . ?
N1 C1 C2 119.52(19) . . ?
N1 C1 C6 120.62(16) . . ?
C2 C1 C6 119.83(17) . . ?
C3 C2 C1 120.0(2) . . ?
C3 C2 H2 120.0 . . ?
C1 C2 H2 120.0 . . ?
C2 C3 C4 120.7(2) . . ?
C2 C3 H3 119.6 . . ?
C4 C3 H3 119.6 . . ?
C5 C4 C3 120.3(2) . . ?
C5 C4 H4 119.9 . . ?
C3 C4 H4 119.9 . . ?
C4 C5 C6 121.4(2) . . ?
C4 C5 H5 119.3 . . ?
C6 C5 H5 119.3 . . ?
C5 C6 C1 117.65(18) . . ?
C5 C6 C7 122.69(19) . . ?
C1 C6 C7 119.60(16) . . ?
C8 C7 C20 118.76(16) . . ?
C8 C7 C6 115.20(18) . . ?
C20 C7 C6 126.00(16) . . ?
C9 C8 C7 124.45(17) . . ?
C9 C8 H8 117.8 . . ?
C7 C8 H8 117.8 . . ?
C8 C9 N1 119.73(16) . . ?
C8 C9 C10 120.75(16) . . ?
N1 C9 C10 119.48(18) . . ?
C11 C10 C9 124.17(19) . . ?
C11 C10 H10 117.9 . . ?
C9 C10 H10 117.9 . . ?
C10 C11 C12 126.84(19) . . ?
C10 C11 H11 116.6 . . ?
C12 C11 H11 116.6 . . ?
C17 C12 C13 116.82(17) . . ?
C17 C12 C11 123.02(17) . . ?
C13 C12 C11 120.16(19) . . ?
C14 C13 C12 121.8(2) . . ?
C14 C13 H13 119.1 . . ?
C12 C13 H13 119.1 . . ?
C13 C14 C15 120.59(18) . . ?
C13 C14 H14 119.7 . . ?
C15 C14 H14 119.7 . . ?
N2 C15 C14 122.19(19) . . ?
N2 C15 C16 120.2(2) . . ?
C14 C15 C16 117.58(17) . . ?
C17 C16 C15 121.49(19) . . ?
C17 C16 H16 119.3 . . ?
C15 C16 H16 119.3 . . ?
C16 C17 C12 121.60(18) . . ?
C16 C17 H17 119.2 . . ?
C12 C17 H17 119.2 . . ?
N1 C18 C19 114.03(16) . . ?
N1 C18 H18A 108.7 . . ?
C19 C18 H18A 108.7 . . ?
N1 C18 H18B 108.7 . . ?
C19 C18 H18B 108.7 . . ?
H18A C18 H18B 107.6 . . ?
C18 C19 H19A 109.5 . . ?
C18 C19 H19B 109.5 . . ?
H19A C19 H19B 109.5 . . ?
C18 C19 H19C 109.5 . . ?
H19A C19 H19C 109.5 . . ?
H19B C19 H19C 109.5 . . ?
C7 C20 C21 118.02(16) . . ?
C7 C20 C22 128.71(16) . . ?
C21 C20 C22 113.13(18) . . ?
N3 C21 C20 178.8(2) . . ?
N4 C22 C20 174.8(2) . . ?

loop_
_geom_torsion_atom_site_label_1
_geom_torsion_atom_site_label_2
_geom_torsion_atom_site_label_3
_geom_torsion_atom_site_label_4
_geom_torsion
_geom_torsion_site_symmetry_1
_geom_torsion_site_symmetry_2
_geom_torsion_site_symmetry_3
_geom_torsion_site_symmetry_4
_geom_torsion_publ_flag
C9 N1 C1 C2 173.23(16) . . . . ?
C18 N1 C1 C2 -9.4(3) . . . . ?
C9 N1 C1 C6 -4.7(3) . . . . ?
C18 N1 C1 C6 172.67(16) . . . . ?
N1 C1 C2 C3 -175.97(19) . . . . ?
C6 C1 C2 C3 2.0(3) . . . . ?
C1 C2 C3 C4 1.2(4) . . . . ?
C2 C3 C4 C5 -2.6(4) . . . . ?
C3 C4 C5 C6 0.9(4) . . . . ?
C4 C5 C6 C1 2.2(3) . . . . ?
C4 C5 C6 C7 179.4(2) . . . . ?
N1 C1 C6 C5 174.35(16) . . . . ?
C2 C1 C6 C5 -3.6(3) . . . . ?
N1 C1 C6 C7 -2.9(3) . . . . ?
C2 C1 C6 C7 179.15(17) . . . . ?
C5 C6 C7 C8 -168.67(17) . . . . ?
C1 C6 C7 C8 8.5(2) . . . . ?
C5 C6 C7 C20 8.9(3) . . . . ?
C1 C6 C7 C20 -173.95(17) . . . . ?
C20 C7 C8 C9 175.04(16) . . . . ?
C6 C7 C8 C9 -7.2(3) . . . . ?
C7 C8 C9 N1 -0.1(3) . . . . ?
C7 C8 C9 C10 177.53(16) . . . . ?
C1 N1 C9 C8 6.3(2) . . . . ?
C18 N1 C9 C8 -171.06(16) . . . . ?
C1 N1 C9 C10 -171.37(15) . . . . ?
C18 N1 C9 C10 11.3(2) . . . . ?
C8 C9 C10 C11 25.1(3) . . . . ?
N1 C9 C10 C11 -157.22(17) . . . . ?
C9 C10 C11 C12 -175.61(16) . . . . ?
C10 C11 C12 C17 10.0(3) . . . . ?
C10 C11 C12 C13 -169.09(19) . . . . ?
C17 C12 C13 C14 -2.7(3) . . . . ?
C11 C12 C13 C14 176.44(18) . . . . ?
C12 C13 C14 C15 0.4(3) . . . . ?
C13 C14 C15 N2 -175.66(19) . . . . ?
C13 C14 C15 C16 2.5(3) . . . . ?
N2 C15 C16 C17 175.12(18) . . . . ?
C14 C15 C16 C17 -3.1(3) . . . . ?
C15 C16 C17 C12 0.8(3) . . . . ?
C13 C12 C17 C16 2.1(3) . . . . ?
C11 C12 C17 C16 -176.98(17) . . . . ?
C9 N1 C18 C19 -95.8(2) . . . . ?
C1 N1 C18 C19 86.8(2) . . . . ?
C8 C7 C20 C21 0.6(3) . . . . ?
C6 C7 C20 C21 -176.90(17) . . . . ?
C8 C7 C20 C22 -174.69(18) . . . . ?
C6 C7 C20 C22 7.8(3) . . . . ?

loop_
_geom_hbond_atom_site_label_D
_geom_hbond_atom_site_label_H
_geom_hbond_atom_site_label_A
_geom_hbond_distance_DH
_geom_hbond_distance_HA
_geom_hbond_distance_DA
_geom_hbond_angle_DHA
_geom_hbond_site_symmetry_A
N2 H2B N4 0.96(3) 2.42(3) 3.358(3) 165(2) 4_575
N2 H2A N3 0.86(2) 2.19(2) 3.041(3) 172(2) 3_676

_refine_diff_density_max         0.113
_refine_diff_density_min         -0.132
_refine_diff_density_rms         0.027

_shelxl_version_number           2013-4

_shelx_res_file                  
; 
TITL mo_d8v20106_0m_a.res in P2(1)/c 
CELL 0.71073 7.3713 11.8588 20.5481 90 92.123 90 
ZERR 4 0.0004 0.0006 0.0014 0 0.002 0 
LATT 1 
SYMM -X,0.5+Y,0.5-Z 
SFAC C  H  N 
UNIT 88 72 16 
OMIT  -3.00  52.00 
L.S. 10 
ACTA 
BOND $H 
FMAP 2 
PLAN 20 
LIST 4 
HTAB N2 N4_$2 
EQIV $2 x, -y+3/2, z-1/2 
HTAB N2 N3_$1 
EQIV $1 -x+1, -y+2, -z+1 
conf 
htab 
mpla n1 c1 > c9 
mpla c12 > c17 
wpdb -1 
size 0.17 0.13 0.10 
TEMP 19.96 
WGHT    0.056400    0.143900 
EXTI    0.026583 
FVAR       1.12010 
N1    3    0.242908    0.447347    0.381949    11.00000    0.05055    0.04743 = 
         0.06260   -0.00296    0.00640    0.00143 
N2    3    0.520495    1.157000    0.290019    11.00000    0.08761    0.04577 = 
         0.08431    0.00080   -0.00211   -0.01359 
N3    3    0.295699    0.646736    0.638726    11.00000    0.09732    0.06377 = 
         0.07691   -0.00128   -0.01733   -0.01622 
N4    3    0.190015    0.302058    0.675550    11.00000    0.11107    0.06322 = 
         0.07754    0.01228    0.00940    0.00006 
C1    1    0.187552    0.349471    0.413263    11.00000    0.04677    0.04419 = 
         0.07638   -0.00319    0.00526    0.00474 
C2    1    0.143737    0.252686    0.376111    11.00000    0.07883    0.05092 = 
         0.08439   -0.01349    0.00985   -0.00030 
AFIX  43 
H2    2    0.159067    0.252827    0.331390    11.00000   -1.20000 
AFIX   0 
C3    1    0.078783    0.158709    0.405771    11.00000    0.10379    0.04736 = 
         0.10878   -0.01652    0.00566   -0.00526 
AFIX  43 
H3    2    0.052213    0.094615    0.381140    11.00000   -1.20000 
AFIX   0 
C4    1    0.052179    0.157774    0.471742    11.00000    0.12027    0.04663 = 
         0.10001    0.00335    0.00502   -0.01345 
AFIX  43 
H4    2    0.003199    0.094285    0.491031    11.00000   -1.20000 
AFIX   0 
C5    1    0.097452    0.249769    0.509019    11.00000    0.09036    0.04608 = 
         0.08257    0.00408   -0.00038   -0.00522 
AFIX  43 
H5    2    0.080287    0.247504    0.553611    11.00000   -1.20000 
AFIX   0 
C6    1    0.169457    0.347778    0.481321    11.00000    0.04939    0.04138 = 
         0.07082    0.00243    0.00053    0.00368 
C7    1    0.216886    0.446588    0.519229    11.00000    0.04124    0.04385 = 
         0.06697    0.00204   -0.00186    0.00333 
C8    1    0.254424    0.542755    0.483107    11.00000    0.05090    0.04481 = 
         0.06148   -0.00174   -0.00279   -0.00094 
AFIX  43 
H8    2    0.271891    0.610204    0.505564    11.00000   -1.20000 
AFIX   0 
C9    1    0.267310    0.544664    0.416906    11.00000    0.04112    0.04554 = 
         0.06702   -0.00161    0.00078    0.00118 
C10   1    0.299848    0.649843    0.382881    11.00000    0.05647    0.04813 = 
         0.06035    0.00253    0.00217    0.00049 
AFIX  43 
H10   2    0.261120    0.655001    0.339392    11.00000   -1.20000 
AFIX   0 
C11   1    0.381788    0.739489    0.410103    11.00000    0.05441    0.05469 = 
         0.05980    0.00401   -0.00307   -0.00051 
AFIX  43 
H11   2    0.427089    0.730865    0.452657    11.00000   -1.20000 
AFIX   0 
C12   1    0.407680    0.849347    0.380165    11.00000    0.05347    0.04667 = 
         0.06012   -0.00131   -0.00015    0.00011 
C13   1    0.522448    0.928824    0.410409    11.00000    0.07089    0.06035 = 
         0.06662   -0.00009   -0.01737   -0.00658 
AFIX  43 
H13   2    0.576361    0.912147    0.450903    11.00000   -1.20000 
AFIX   0 
C14   1    0.557960    1.031203    0.381910    11.00000    0.06944    0.05197 = 
         0.08036   -0.00678   -0.01273   -0.01289 
AFIX  43 
H14   2    0.635563    1.082124    0.403211    11.00000   -1.20000 
AFIX   0 
C15   1    0.479160    1.058989    0.321833    11.00000    0.05875    0.04397 = 
         0.06454   -0.00435    0.00354   -0.00086 
C16   1    0.358319    0.981902    0.293056    11.00000    0.06671    0.04982 = 
         0.05681   -0.00112   -0.00522   -0.00191 
AFIX  43 
H16   2    0.299079    1.000148    0.253713    11.00000   -1.20000 
AFIX   0 
C17   1    0.324854    0.880142    0.321300    11.00000    0.05960    0.04775 = 
         0.06107   -0.00365   -0.00811   -0.00485 
AFIX  43 
H17   2    0.244438    0.830323    0.300464    11.00000   -1.20000 
AFIX   0 
C18   1    0.282678    0.444658    0.311899    11.00000    0.06034    0.05826 = 
         0.06818   -0.00713    0.01196    0.00387 
AFIX  23 
H18A  2    0.335954    0.372191    0.301904    11.00000   -1.20000 
H18B  2    0.372046    0.502313    0.303346    11.00000   -1.20000 
AFIX   0 
C19   1    0.118656    0.463157    0.267109    11.00000    0.07347    0.08517 = 
         0.07205   -0.01065   -0.00147    0.00077 
AFIX 137 
H19A  2    0.152643    0.454810    0.222715    11.00000   -1.50000 
H19B  2    0.071974    0.537744    0.273542    11.00000   -1.50000 
H19C  2    0.026944    0.408694    0.276558    11.00000   -1.50000 
AFIX   0 
C20   1    0.221519    0.454259    0.587926    11.00000    0.05214    0.04539 = 
         0.06274    0.00255   -0.00289    0.00026 
C21   1    0.262737    0.560435    0.616684    11.00000    0.05788    0.05907 = 
         0.05842    0.00610   -0.00769   -0.00396 
C22   1    0.202061    0.366840    0.634430    11.00000    0.06481    0.05303 = 
         0.06672   -0.00006    0.00176    0.00191 
H2A   2    0.577169    1.207812    0.312827    11.00000    0.07884 
H2B   2    0.439902    1.180017    0.254488    11.00000    0.11325 
HKLF 4 
  
REM  mo_d8v20106_0m_a.res in P2(1)/c 
REM R1 =  0.0490 for    2219 Fo > 4sig(Fo)  and  0.0868 for all    3494 data 
REM    245 parameters refined using      0 restraints 
  
END 
  
WGHT      0.0464      0.1717 
  
REM Instructions for potential hydrogen bonds 
HTAB N2 N3_$1 
HTAB N2 N4_$2 
  
REM Highest difference peak  0.113,  deepest hole -0.132,  1-sigma level  0.027 
Q1    1   0.1235  0.2658  0.3183  11.00000  0.05    0.11 
Q2    1   0.0986  0.0770  0.5032  11.00000  0.05    0.10 
Q3    1  -0.0098  0.1051  0.3517  11.00000  0.05    0.10 
Q4    1   0.1709  0.1581  0.4868  11.00000  0.05    0.10 
Q5    1   0.0781  0.2353  0.6320  11.00000  0.05    0.10 
Q6    1   0.2922  0.4636  0.6308  11.00000  0.05    0.09 
Q7    1   0.1943  0.6781  0.3280  11.00000  0.05    0.09 
Q8    1   0.4733  0.9766  0.3006  11.00000  0.05    0.09 
Q9    1   0.1784  0.4257  0.6112  11.00000  0.05    0.09 
Q10   1   0.2612  0.5965  0.4028  11.00000  0.05    0.09 
Q11   1   0.3024  0.8210  0.2866  11.00000  0.05    0.09 
Q12   1   0.6821  0.9010  0.4425  11.00000  0.05    0.09 
Q13   1   0.3619  1.0372  0.3251  11.00000  0.05    0.09 
Q14   1   0.4201  0.8175  0.3959  11.00000  0.05    0.09 
Q15   1   0.1633  0.4468  0.5561  11.00000  0.05    0.09 
Q16   1   0.1741  0.3947  0.4036  11.00000  0.05    0.08 
Q17   1   0.3586  0.9917  0.2247  11.00000  0.05    0.08 
Q18   1   0.2299  0.2595  0.5114  11.00000  0.05    0.08 
Q19   1   0.4396  1.0544  0.3720  11.00000  0.05    0.08 
Q20   1   0.3888  0.7178  0.6306  11.00000  0.05    0.08 
;
_shelx_res_checksum              99199

_shelx_hkl_file                  
; 
  -1   0   0 1727.93   33.30 
   3   0   0 2010.10   47.70 
  -3   0   0 1991.70   47.80 
   4   0   0 1544.35   38.90 
  -4   0   0 1550.64   44.00 
   4   0   0 1520.45   43.40 
   5   0   0   36.00    6.50 
  -5   0   0   40.60    8.10 
   5   0   0   50.19    8.80 
   6   0   0   90.99    9.70 
  -6   0   0   83.99   13.00 
  -7   0   0    5.60    6.30 
   7   0   0    9.70    4.30 
  -8   0   0    9.90    6.30 
   8   0   0    3.00    4.70 
   9   0   0   11.50    6.20 
   0  -1   0    0.20    0.30 
   0  -1   0   -0.10    0.10 
  -1  -1   0 2116.39   37.30 
   1  -1   0 2154.58   42.10 
  -1   1   0 2090.49   42.00 
   3  -1   0  129.09   10.20 
  -3  -1   0  122.89    8.70 
   3  -1   0  127.59    8.30 
  -3   1   0  139.89   10.50 
   3   1   0  118.49    8.40 
   4  -1   0  850.21   32.00 
   4  -1   0  898.11   28.20 
  -4  -1   0  875.41   29.70 
   4   1   0  926.31   30.00 
   4   1   0  931.51   26.50 
  -4   1   0  922.11   33.10 
  -5  -1   0   27.30    6.60 
   5  -1   0   23.40    6.70 
   5  -1   0   18.60    5.10 
   5   1   0   28.90    6.30 
   5   1   0   26.30    5.30 
  -5   1   0   22.80    6.10 
   6  -1   0  110.29   11.30 
  -6  -1   0  102.39   12.20 
   6   1   0   96.59   11.70 
  -6   1   0  105.49   13.40 
   6   1   0  105.19    9.90 
   7  -1   0   79.49   10.10 
  -7  -1   0   60.49   11.50 
  -7   1   0   39.60    9.80 
   7   1   0   66.99   10.70 
   8  -1   0   11.40    6.40 
  -8  -1   0   19.00    7.80 
  -8   1   0   12.40    6.80 
   8   1   0   23.80    6.90 
   9  -1   0    0.30    4.40 
   9   1   0    7.60    5.60 
   0  -2   0 4406.26   75.49 
   1  -2   0 4002.00   81.39 
   1  -2   0 3951.90   71.69 
  -1   2   0 4086.59   75.59 
   1   2   0 4121.89   65.59 
  -2  -2   0 3084.89   56.09 
   2  -2   0 3193.08   65.69 
   2  -2   0 2971.10   60.09 
   2   2   0 3098.99   55.69 
  -2   2   0 3104.69   65.49 
  -3  -2   0  107.89    7.40 
   3  -2   0  103.59    8.00 
   3  -2   0  116.49   10.10 
   3   2   0   98.89    7.10 
  -3   2   0  106.39    9.80 
   4  -2   0 3127.79   68.39 
   4  -2   0 3046.90   75.19 
  -4  -2   0 3036.30   66.59 
   4   2   0 3106.29   66.29 
   4   2   0 3148.68   62.09 
  -4   2   0 3032.70   74.89 
   5  -2   0   90.79    9.40 
  -5  -2   0   86.69    9.30 
  -5   2   0   76.49   12.50 
   5   2   0   78.79    8.70 
   5   2   0  101.29    8.40 
  -6  -2   0  183.78   18.80 
   6  -2   0  227.68   16.30 
   6   2   0  188.08   20.70 
   6   2   0  214.28   15.80 
  -6   2   0  198.78   18.20 
  -7  -2   0    3.10    4.30 
   7  -2   0    6.70    4.60 
  -7   2   0    1.10    4.90 
   7   2   0   10.10    3.90 
   8  -2   0   43.00   10.40 
  -8   2   0   38.80   11.40 
   8   2   0   76.69    9.60 
   9  -2   0   17.00    7.50 
   9   2   0   15.40    6.10 
   0  -3   0   -0.20    1.00 
   0  -3   0    0.20    0.70 
   0   3   0    0.10    0.70 
   1  -3   0   80.29    5.40 
  -1  -3   0   86.59    3.10 
   1  -3   0   86.09    6.70 
  -1   3   0   70.89    6.30 
   1   3   0   85.29    2.80 
   2  -3   0   32.10    6.00 
  -2  -3   0   36.40    2.70 
   2  -3   0   32.10    4.20 
  -2   3   0   39.80    6.60 
   2   3   0   38.40    2.50 
  -3  -3   0   17.00    3.00 
   3  -3   0   14.80    4.90 
   3  -3   0   12.00    3.70 
  -3   3   0   21.00    5.80 
   3   3   0   12.40    2.60 
   4  -3   0  870.51   35.20 
  -4  -3   0  877.31   26.60 
   4   3   0  924.71   24.00 
   4   3   0  923.51   26.50 
   5  -3   0   64.69    8.30 
  -5  -3   0   37.30    6.80 
  -5   3   0   41.30    9.60 
   5   3   0   61.89    6.20 
   5   3   0   51.89    6.70 
  -6  -3   0  263.27   17.60 
   6  -3   0  242.28   17.30 
  -6   3   0  293.37   23.00 
   6   3   0  235.28   19.40 
   6   3   0  239.88   13.80 
   7  -3   0    1.20    4.30 
  -7   3   0   11.00    6.10 
   7   3   0    7.90    3.40 
   8  -3   0   50.79   11.30 
   8   3   0   77.39    9.60 
  -8   3   0   61.49   14.30 
   9  -3   0   -6.50    5.20 
   9   3   0    3.40    4.40 
   0  -4   0  318.57   12.20 
   0  -4   0  292.27    9.80 
   1  -4   0   45.80    5.40 
  -1  -4   0   51.79    3.40 
  -1  -4   0   48.60    2.60 
   1  -4   0   54.29    4.70 
   1   4   0   51.09    2.70 
  -1   4   0   53.09    5.80 
  -2  -4   0    5.30    1.00 
   2  -4   0    3.90    2.30 
   2  -4   0    9.10    3.40 
   2   4   0    5.20    0.80 
  -3  -4   0   32.60    3.20 
   3  -4   0   36.70    6.20 
   3  -4   0   31.20   11.50 
   3   4   0   35.10    3.00 
  -3   4   0   43.10    8.10 
  -4  -4   0  256.27   11.70 
   4  -4   0  260.47   15.50 
  -4   4   0  258.27   18.60 
   4   4   0  268.57   11.30 
   4   4   0  250.97   10.10 
  -5  -4   0    5.60    2.60 
   5  -4   0   -2.40    2.50 
   5   4   0    4.60    2.20 
  -5   4   0    1.60    2.60 
   5   4   0   -2.10    2.30 
  -6  -4   0  197.88   13.50 
   6  -4   0  198.68   16.30 
   6   4   0  181.88   11.30 
   6   4   0  186.08   12.70 
  -6   4   0  174.68   18.90 
   7  -4   0   -2.80    4.00 
   7   4   0    2.40    3.50 
  -7   4   0   -3.00    6.00 
   7   4   0    1.10    2.60 
   8  -4   0  135.49   15.50 
   8   4   0  149.88   12.10 
  -8   4   0  111.69   19.30 
   9  -4   0    5.00    5.30 
   9   4   0    5.50    4.60 
   0  -5   0    0.30    0.90 
   0  -5   0   -1.20    1.20 
  -1  -5   0  783.72   19.40 
   1  -5   0  805.32   22.80 
   1  -5   0  782.22   26.50 
  -1  -5   0  794.32   17.00 
  -1   5   0  794.22   26.50 
   2  -5   0   58.69    6.20 
   2  -5   0   56.59    7.30 
  -2   5   0   65.59    8.20 
  -3  -5   0   46.30    2.60 
   3  -5   0   44.20    7.10 
   3  -5   0   47.60    8.60 
   3   5   0   48.40    2.30 
  -3   5   0   44.20    8.90 
   3   5   0   46.90    2.20 
   4  -5   0   18.20    5.40 
  -4   5   0   31.10    8.00 
   4   5   0   25.20    3.10 
   4   5   0   18.20    3.00 
   5  -5   0   24.40    6.40 
  -5  -5   0   31.90    5.00 
  -5   5   0   41.80   10.80 
   5   5   0   22.70    3.70 
   5   5   0   29.80    4.60 
   6  -5   0  259.97   18.90 
   6   5   0  246.18   13.20 
   6   5   0  227.18   11.60 
  -6   5   0  229.28   21.70 
   7  -5   0   -3.00    3.20 
   7   5   0   -0.80    1.90 
  -7   5   0   -1.10    3.10 
   7   5   0    0.00    3.60 
   8  -5   0   47.50   10.80 
   8   5   0   42.80    7.30 
   9  -5   0   -4.60    5.30 
   9   5   0    1.90    5.60 
   0  -6   0  488.05   18.60 
   0  -6   0  502.75   15.60 
  -1  -6   0   -0.90    1.20 
   1  -6   0   -3.10    1.90 
   1  -6   0    1.30    1.30 
  -1  -6   0    1.90    0.90 
  -2  -6   0    1.60    0.70 
   2  -6   0    0.00    1.80 
  -2  -6   0    1.10    0.70 
   2  -6   0    4.20    4.90 
   3  -6   0   25.40    5.70 
   3  -6   0   22.50    6.50 
  -3   6   0   17.10    5.60 
   4  -6   0   23.90    6.10 
  -4   6   0   40.90    9.60 
   5  -6   0   35.10    8.40 
   5   6   0   44.60    3.60 
  -5   6   0   37.50    9.70 
   5   6   0   36.30    4.00 
   6  -6   0   52.09   15.30 
   6   6   0   56.29    4.80 
   6   6   0   48.30    5.60 
  -6   6   0   58.89   19.90 
   7  -6   0    1.10    4.20 
   7   6   0    6.70    3.40 
   7   6   0    8.10    2.90 
  -7   6   0    2.10    7.20 
   8  -6   0   60.29   12.30 
   8   6   0   59.29    6.70 
   0  -7   0    5.30    2.80 
   0  -7   0    3.60    1.80 
  -1  -7   0   64.59    5.70 
  -1  -7   0   65.59    4.40 
   1  -7   0   79.49    8.60 
   1  -7   0   74.69    6.90 
  -2  -7   0   89.59    4.40 
  -2  -7   0   92.29    3.90 
   2  -7   0   93.99    8.60 
   2  -7   0   83.29   10.00 
  -2   7   0   97.39   10.60 
   3  -7   0   30.00    6.50 
  -3   7   0   24.00    7.20 
   4  -7   0    7.80    4.00 
  -4   7   0   13.60    5.60 
   5  -7   0   25.50    7.60 
  -5   7   0   12.70    6.40 
   6  -7   0  117.39   13.80 
  -6   7   0  100.59   17.60 
   7  -7   0   10.40    5.80 
   7   7   0   10.60    2.00 
   8  -7   0   10.50    6.20 
   0  -8   0  115.19    9.90 
   0  -8   0  143.39    8.60 
   1  -8   0   50.79   14.60 
  -1  -8   0   44.40    4.20 
   1  -8   0   55.39    6.30 
  -1  -8   0   50.89    5.90 
  -2  -8   0  103.69    5.30 
  -2  -8   0  100.79    4.80 
   2  -8   0   99.39   11.30 
   2  -8   0  113.19    9.80 
   3  -8   0  256.87   16.50 
   4  -8   0 1373.86   45.60 
  -4   8   0 1428.26   54.59 
   5  -8   0    4.20    4.90 
   6  -8   0   62.69   11.50 
   7  -8   0    1.20    3.70 
   8  -8   0   28.30    7.10 
   0  -9   0   -3.50    2.90 
   0  -9   0    1.60    1.80 
   1  -9   0   14.00    5.90 
  -1  -9   0   22.90    3.80 
   1  -9   0   17.30    4.70 
  -1  -9   0    9.70    4.00 
  -2  -9   0 1870.31   37.40 
   2  -9   0 1874.41   50.19 
  -2  -9   0 1863.41   35.80 
   3  -9   0   -4.60    2.90 
   4  -9   0   23.60    6.50 
   5  -9   0   25.30    7.60 
   6  -9   0   29.20    8.60 
   7  -9   0    4.00    4.80 
   0 -10   0 5779.92  108.29 
   0 -10   0 5780.72  119.19 
  -1 -10   0    2.60    3.40 
   1 -10   0   -0.20    2.80 
   1 -10   0    5.00    5.30 
  -1 -10   0    2.00    1.90 
  -2 -10   0  321.87   11.30 
   2 -10   0  330.87   18.60 
   3 -10   0  183.48   14.90 
   4 -10   0  227.98   21.50 
   5 -10   0   21.00    6.90 
   6 -10   0   44.40   10.40 
   7 -10   0   -1.70    3.90 
   0 -11   0   -1.20    2.20 
   0 -11   0   -0.70    4.10 
  -1 -11   0  143.09    8.60 
   1 -11   0  123.29   10.80 
  -1 -11   0  128.99   10.80 
   2 -11   0  166.28   13.90 
   3 -11   0   43.60    9.10 
   4 -11   0   -2.90    3.00 
   5 -11   0    1.00    3.90 
   6 -11   0    6.10    4.90 
   0 -12   0   -1.60    5.20 
   0 -12   0    9.10    3.30 
   1 -12   0   14.40    4.90 
  -1 -12   0   26.70    6.20 
  -1 -12   0   19.10    4.40 
   2 -12   0  419.86   22.50 
   3 -12   0   -1.50    4.00 
   4 -12   0  125.19   14.20 
   5 -12   0   -1.60    4.60 
   0 -13   0    3.90    3.20 
  -1 -13   0   24.10    4.70 
  -1 -13   0   19.70    6.60 
   1 -13   0   17.50    5.30 
   2 -13   0   11.20    4.50 
   3 -13   0   18.00    6.10 
   4 -13   0   66.49   12.50 
   5 -13   0    0.00    5.50 
   0 -14   0    0.50    3.30 
   1 -14   0   17.70    5.90 
  -1 -14   0    4.40    3.70 
   2 -14   0   -0.50    3.80 
   3 -14   0    8.40    5.40 
   0 -15   0    2.90    3.70 
   1 -15   0   12.10    5.60 
   2 -15   0    7.80    6.20 
   9   0  -1    5.90    5.60 
   8   0  -1    5.00    3.90 
  -7   0   1   -4.40    4.40 
   7   0  -1    0.70    3.00 
   6   0  -1    4.90    2.90 
  -6   0   1   -2.00    2.50 
  -5   0   1    2.20    3.40 
   5   0  -1   -2.00    2.90 
   5   0  -1    2.20    2.70 
   4   0  -1    3.40    3.10 
   4   0  -1    2.70    1.90 
  -4   0   1   -3.10    1.60 
   3   0  -1    2.30    2.30 
   3   0  -1    0.10    1.30 
  -3   0   1   -0.90    1.80 
   2   0  -1    2.80    1.50 
  -2   0   1    0.90    1.80 
   2   0  -1    1.40    2.30 
  -1   0   1   -0.30    0.90 
   1   0  -1   -0.90    0.50 
   1   0  -1    1.40    0.70 
  -1   0   1    0.30    0.60 
  -1   0  -1   -0.20    1.10 
   1   0   1    0.40    0.70 
  -2   0  -1    2.50    2.20 
   2   0   1    0.30    2.00 
  -3   0  -1    0.20    1.30 
   3   0   1   -0.90    2.20 
  -4   0  -1   -0.60    2.40 
   4   0   1   -2.40    2.40 
   5   0   1   -1.30    2.50 
  -5   0  -1   -0.50    2.80 
  -6   0  -1    8.70    5.00 
   6   0   1    4.70    3.40 
   7   0   1   -0.90    2.30 
  -7   0  -1    2.50    4.20 
  -8   0  -1    4.00    4.80 
   8   0   1   -2.40    3.50 
  -9   0  -1   -2.60    6.10 
   9   0   1   -6.10    2.80 
   9  -1  -1    7.10    5.90 
   9   1  -1    1.80    5.50 
   8  -1  -1    5.20    3.90 
   8   1  -1    1.30    3.10 
  -7  -1   1   16.70    6.40 
   7  -1  -1    8.40    4.40 
   7   1  -1   20.40    5.70 
  -7   1   1    9.60    5.10 
  -6  -1   1    1.50    3.50 
   6  -1  -1    1.80    2.80 
  -6   1   1   -0.60    3.40 
   6   1  -1    2.70    2.80 
   6   1  -1   12.60    5.30 
   5  -1  -1    5.50    3.60 
  -5  -1   1    1.70    3.00 
   5   1  -1   -0.40    1.70 
   5   1  -1    6.20    3.20 
  -5   1   1    1.80    3.40 
   4  -1  -1 1751.42   49.80 
   4  -1  -1 1832.52   44.10 
  -4  -1   1 1748.53   46.00 
  -4   1   1 1821.62   50.29 
   4   1  -1 1785.62   46.10 
   4   1  -1 1736.83   40.80 
  -3  -1   1  130.09    8.80 
   3  -1  -1  140.89   10.50 
   3  -1  -1  133.99    8.50 
   3   1  -1  137.19    7.50 
   3   1  -1  129.19    8.80 
  -3   1   1  151.68   10.90 
   1  -1  -1 2566.24   47.30 
   1  -1  -1 2660.63   50.29 
  -1  -1   1 2662.63   43.70 
   1   1  -1 2609.74   43.60 
  -1   1   1 2556.34   50.09 
  -1   1   1 2593.54   47.20 
   1  -1   1 2243.28   42.50 
  -1  -1  -1 2251.37   38.70 
   1   1   1 1915.31   37.60 
  -1   1  -1 2021.50   46.40 
   3  -1   1   26.20    5.30 
  -3  -1  -1   22.80    4.60 
   3   1   1   26.20    4.80 
  -3   1  -1   26.70    5.40 
   4  -1   1 1359.96   42.00 
  -4  -1  -1 1365.76   39.40 
   4   1   1 1435.06   39.60 
  -4   1  -1 1302.67   41.90 
   5  -1   1  414.16   23.60 
   5  -1   1  394.96   19.70 
  -5  -1  -1  427.66   22.20 
   5   1   1  389.16   32.40 
  -5   1  -1  398.06   23.10 
   6  -1   1  698.53   29.30 
  -6  -1  -1  677.33   31.50 
   6   1   1  703.73   27.80 
  -6   1  -1  674.23   33.50 
  -7  -1  -1   13.20    5.60 
   7  -1   1   15.90    5.80 
   7   1   1    8.70    4.30 
  -7   1  -1   15.50    7.40 
  -8  -1  -1   65.19   13.60 
   8  -1   1   56.19   11.00 
   8   1   1   80.99   12.80 
  -8   1  -1   68.59   14.30 
   9  -1   1   -0.40    5.40 
   9   1   1   -0.60    3.00 
  -9   1  -1   -5.50    6.30 
   9  -2  -1   11.30    6.90 
   8  -2  -1   -1.10    3.70 
   8   2  -1    6.40    4.30 
   7  -2  -1   95.19   11.60 
  -7   2   1   87.29   15.50 
   7   2  -1   93.49    9.60 
  -6  -2   1  217.88   16.20 
   6  -2  -1  196.98   15.10 
  -6   2   1  204.78   18.20 
   6   2  -1  193.68   13.70 
   6   2  -1  202.68   15.30 
  -5  -2   1  325.77   17.90 
   5  -2  -1  297.47   17.20 
   5   2  -1  319.37   17.20 
  -5   2   1  313.77   21.00 
   5   2  -1  330.97   14.90 
   4  -2  -1 4005.40   90.79 
  -4  -2   1 4005.30   81.39 
   4  -2  -1 3912.31   82.19 
   4   2  -1 4049.19   76.09 
  -4   2   1 4008.40   90.89 
   4   2  -1 4034.00   80.99 
   3  -2  -1  635.34   21.40 
   3  -2  -1  661.03   25.70 
  -3  -2   1  681.43   20.20 
   3   2  -1  663.23   17.40 
  -3   2   1  662.23   25.70 
   3   2  -1  669.93   19.90 
  -2  -2   1  445.86   12.20 
   2  -2  -1  430.06   14.90 
   2  -2  -1  446.16   18.10 
   2   2  -1  448.96   10.70 
   2   2  -1  428.86   11.90 
  -2   2   1  433.66   17.80 
   1  -2  -1  827.42   19.70 
  -1   2   1  801.22   22.10 
   0  -2  -1   22.00    1.90 
   0  -2   1   27.00    2.50 
   0   2  -1   27.30    2.50 
   0   2   1   28.40    2.10 
  -1  -2  -1  940.01   18.50 
  -1   2  -1  921.01   24.40 
   1   2   1  953.40   18.30 
   2  -2   1 4154.08   82.39 
  -2  -2  -1 4029.80   73.59 
   2   2   1 4163.28   72.99 
  -2   2  -1 4098.09   82.19 
   3  -2   1 2271.07   56.79 
  -3  -2  -1 2284.57   49.40 
  -3   2  -1 2295.97   57.29 
   3   2   1 2370.96   49.20 
   4  -2   1 1258.87   41.80 
  -4  -2  -1 1269.47   36.20 
   4   2   1 1271.17   35.40 
  -4   2  -1 1340.67   43.20 
   5  -2   1  184.78   13.60 
  -5  -2  -1  175.78   13.50 
  -5   2  -1  181.68   16.00 
   5   2   1  207.18   13.90 
   6  -2   1  368.86   21.10 
  -6  -2  -1  401.16   23.80 
   6   2   1  356.26   18.40 
  -6   2  -1  296.27   23.00 
   6   2   1  350.46   20.60 
  -7  -2  -1    8.00    4.70 
   7  -2   1    3.20    3.50 
  -7   2  -1    2.10    5.20 
   7   2   1    3.30    3.20 
   8  -2   1    6.40    5.40 
  -8  -2  -1    5.20    5.30 
  -8   2  -1   13.90    8.80 
   8   2   1    6.30    4.30 
   9  -2   1    7.80    6.50 
  -9   2  -1   17.50    8.30 
   9   2   1   20.70    7.20 
   9  -3  -1   23.60    8.80 
   9   3  -1    9.30    5.30 
   8  -3  -1   19.50    7.70 
   8   3  -1   25.70    6.70 
   7  -3  -1    7.80    5.30 
   7   3  -1    6.60    3.80 
  -7   3   1   12.70    6.30 
   6  -3  -1  346.57   20.70 
  -6  -3   1  327.27   18.60 
   6   3  -1  332.97   19.30 
   6   3  -1  269.87   14.70 
  -6   3   1  301.07   22.90 
   5  -3  -1   99.09   10.10 
  -5  -3   1  119.09    9.80 
  -5   3   1   98.69   12.40 
   5   3  -1  106.59    9.40 
   5   3  -1  104.89    7.90 
  -4  -3   1  229.78   11.90 
   4  -3  -1  229.98   17.00 
   4   3  -1  224.88   11.70 
   4   3  -1  242.58   10.20 
   3  -3  -1  484.55   18.90 
   3  -3  -1  487.65   22.70 
   3   3  -1  472.85   15.00 
   3   3  -1  486.25   14.60 
  -3   3   1  520.95   23.40 
   2  -3  -1  101.59    8.90 
   2  -3  -1  105.19    7.40 
   2   3  -1  103.09    3.20 
   2   3  -1  104.49    3.60 
  -2   3   1  113.29    9.30 
   1  -3  -1  483.25   17.30 
   1  -3  -1  465.65   14.40 
  -1   3   1  452.15   14.50 
   0  -3   1  229.18    8.90 
   0  -3   1  221.08    7.50 
   0  -3  -1  229.68    9.00 
   0   3   1  233.18    7.90 
   0   3  -1  234.78    9.00 
  -1  -3  -1 4473.85   74.69 
   1  -3   1 4370.16   84.19 
  -1   3  -1 4400.66   84.59 
   1   3   1 4527.25   73.99 
   2  -3   1  877.51   28.70 
  -2  -3  -1  895.51   20.20 
   2   3   1  865.21   18.90 
  -2   3  -1  900.91   29.10 
  -3  -3  -1  605.04   18.40 
   3  -3   1  576.14   25.00 
  -3   3  -1  586.64   25.30 
   3   3   1  567.14   20.50 
  -4  -3  -1  374.96   16.40 
   4  -3   1  386.26   22.30 
   4  -3   1  354.76   19.40 
   4   3   1  366.36   15.60 
  -4   3  -1  400.76   24.50 
  -5  -3  -1   12.70    4.20 
   5  -3   1    7.90    4.30 
   5   3   1   11.80    3.90 
  -5   3  -1    8.90    4.90 
  -6  -3  -1  566.54   26.40 
   6  -3   1  618.54   28.10 
  -6   3  -1  543.85   32.20 
   6   3   1  510.95   21.60 
   6   3   1  582.74   25.10 
  -7  -3  -1   53.49   10.00 
   7  -3   1   45.10    9.50 
   7   3   1   50.39    8.10 
  -7   3  -1   41.00   11.30 
   8  -3   1  100.09   15.60 
  -8  -3  -1  133.39   14.80 
   8   3   1  128.69   12.80 
  -8   3  -1  129.99   20.80 
   9  -3   1    3.80    6.30 
   9   3   1    0.70    4.20 
   9  -4  -1   16.20    7.30 
   9   4  -1   20.80    6.30 
   8  -4  -1   18.30    8.10 
   8   4  -1   17.70    4.90 
   7  -4  -1    4.20    4.10 
  -7   4   1   12.00    7.20 
   7   4  -1    3.90    3.10 
   6  -4  -1   70.19   11.10 
  -6   4   1   65.09   13.40 
   6   4  -1   62.09    7.30 
   6   4  -1   62.89    6.50 
   5  -4  -1   34.00    7.50 
  -5   4   1   24.60    6.90 
   5   4  -1   32.90    4.20 
   5   4  -1   26.40    5.10 
   4  -4  -1  280.87   16.20 
   4   4  -1  285.87   13.30 
   4   4  -1  264.17    9.80 
  -4   4   1  294.77   19.80 
   3  -4  -1    5.20    2.80 
  -3   4   1    4.30    2.90 
   3   4  -1    7.00    1.20 
   3   4  -1    7.90    1.50 
   2  -4  -1  235.68   11.70 
   2  -4  -1  200.98   13.30 
  -2   4   1  208.98   13.50 
   1  -4  -1  192.78   11.40 
  -1  -4   1  194.28    6.20 
   1  -4  -1  204.58    9.50 
  -1  -4   1  194.48    5.20 
  -1   4   1  199.38    9.50 
   0  -4  -1 3096.49   55.79 
   0  -4   1 3123.89   58.89 
   0  -4  -1 3001.30   61.19 
   0  -4   1 3013.20   55.29 
   0   4   1 2997.60   59.79 
   0   4  -1 3033.50   58.89 
  -1  -4  -1   29.40    2.60 
   1  -4   1   36.70    4.00 
   1  -4   1   30.50    5.30 
  -1   4  -1   31.20    5.30 
   1   4   1   31.60    2.40 
  -2  -4  -1  311.37    9.10 
   2  -4   1  281.37   15.90 
   2  -4   1  268.87   13.10 
  -2   4  -1  291.67   16.10 
   2   4   1  288.37    7.80 
   3  -4   1    5.60    2.50 
   3  -4   1    5.00    4.10 
  -3  -4  -1   -0.20    2.20 
  -3   4  -1    0.50    2.20 
   3   4   1    1.60    1.30 
  -4  -4  -1  117.69    8.20 
   4  -4   1  102.69   10.00 
   4   4   1  116.29    7.60 
  -4   4  -1  113.99   12.50 
   5  -4   1  169.68   13.90 
  -5  -4  -1  146.29   11.00 
   5   4   1  160.08    9.50 
  -5   4  -1  161.58   16.40 
   5   4   1  146.39   10.30 
  -6  -4  -1   68.09   10.00 
   6  -4   1   88.59   11.20 
  -6   4  -1   80.29   14.40 
   6   4   1   62.99    6.90 
   6   4   1   90.89    9.10 
   7  -4   1    4.00    4.30 
  -7  -4  -1    2.60    2.70 
  -7   4  -1    8.80    7.40 
   7   4   1    4.50    3.30 
   7   4   1    4.90    4.60 
   8  -4   1   55.69   11.50 
  -8   4  -1   62.49   14.10 
   8   4   1   68.99    8.90 
   9  -4   1  -16.60    6.00 
   9   4   1    0.90    4.60 
   9  -5  -1    4.80    5.10 
   8  -5  -1   -5.90    4.20 
   8   5  -1   -3.70    2.90 
   7  -5  -1   -3.30    2.60 
   7   5  -1    5.40    3.50 
   7   5  -1   -1.50    2.40 
   6  -5  -1   65.69   11.20 
   6   5  -1   53.89    6.20 
   6   5  -1   42.10    5.10 
  -6   5   1   46.10   11.40 
   5  -5  -1    6.80    4.00 
   5   5  -1   10.50    3.10 
   5   5  -1    8.40    2.50 
  -5   5   1   23.60    7.80 
   4  -5  -1    8.90    3.80 
   4   5  -1    7.90    1.50 
   4   5  -1    7.60    1.80 
  -4   5   1    5.10    3.90 
   3  -5  -1   52.69    9.00 
   3  -5  -1   52.49    6.80 
  -3   5   1   51.79    9.70 
   2  -5  -1   22.60    4.80 
   2  -5  -1   14.60    4.20 
  -2   5   1   22.60    5.60 
   1  -5  -1   15.10    3.30 
   1  -5  -1    8.00    3.40 
  -1  -5   1   15.40    2.40 
  -1  -5   1   15.90    1.70 
   0  -5   1  100.49    7.10 
   0  -5  -1   88.39    5.60 
   0  -5   1   93.19    5.60 
   0  -5  -1   99.09    7.50 
   0   5  -1   95.59    6.90 
   0   5   1   86.39    5.70 
  -1  -5  -1   72.89    5.10 
   1  -5   1   77.99    7.70 
   1  -5   1   73.99    6.10 
  -1   5  -1   87.29    8.10 
   1   5   1   66.79    4.10 
   2  -5   1    7.20    2.70 
  -2  -5  -1   10.70    1.90 
   2  -5   1    7.30    3.40 
  -2   5  -1    5.80    3.10 
   2   5   1    9.90    1.50 
  -3  -5  -1    3.00    1.30 
   3  -5   1   -0.60    3.30 
   3  -5   1   -2.40    1.50 
   3   5   1   -0.20    1.20 
  -3   5  -1    3.60    2.70 
   4  -5   1    5.30    3.10 
  -4  -5  -1    4.60    1.90 
   4   5   1    3.00    3.00 
  -4   5  -1    4.60    3.70 
  -5  -5  -1    3.10    2.30 
   5  -5   1   -1.80    2.30 
   5   5   1    2.60    2.60 
  -5   5  -1   -1.50    3.90 
   5   5   1    4.40    2.00 
  -6  -5  -1    3.20    3.10 
   6  -5   1    4.10    3.90 
   6   5   1    5.00    2.70 
   6   5   1    0.80    3.00 
  -6   5  -1    6.10    6.60 
  -7  -5  -1   -6.80    2.90 
   7  -5   1   -4.50    3.80 
   7   5   1    3.60    3.50 
   7   5   1    0.30    2.10 
  -7   5  -1    1.90    6.80 
   8  -5   1    0.20    5.30 
   8   5   1    2.40    2.90 
  -8   5  -1   20.50    7.20 
   9  -5   1   -4.00    4.90 
   9   5   1    3.30    4.20 
   8  -6  -1   -0.70    5.70 
   8   6  -1   -2.90    2.50 
   7  -6  -1    0.10    4.00 
   7   6  -1    1.30    2.00 
   7   6  -1    2.30    2.80 
   6  -6  -1    3.10    5.20 
   6   6  -1    2.30    1.30 
   6   6  -1    2.90    2.30 
   5  -6  -1    7.10    4.60 
   5   6  -1   11.00    1.70 
  -5   6   1   11.30    5.80 
   5   6  -1   14.30    2.30 
   4  -6  -1    4.70    3.60 
  -4   6   1    6.80    4.90 
   3  -6  -1    6.70    3.80 
   3  -6  -1    0.00    1.80 
  -3   6   1   -0.20    2.20 
   2  -6  -1    4.70    5.30 
   2  -6  -1   -1.20    1.70 
  -1  -6   1  371.66   12.40 
   1  -6  -1  333.27   14.30 
   1  -6  -1  333.87   17.40 
   0  -6   1   74.19    6.80 
   0  -6   1   68.79    5.20 
   0  -6  -1   81.29    5.70 
   0  -6  -1   69.99    6.90 
   0   6   1   81.59    6.00 
  -1  -6  -1  216.98   10.30 
   1  -6   1  211.68   13.40 
   1  -6   1  208.78   11.00 
  -1  -6  -1  222.18    8.30 
   1   6   1  224.28   10.20 
  -1   6  -1  220.08   13.80 
   2  -6   1  155.68   15.90 
  -2  -6  -1  152.78    6.00 
   2  -6   1  141.59   10.20 
   2   6   1  138.09    5.40 
  -2   6  -1  137.49   12.20 
  -3  -6  -1    6.70    1.40 
   3  -6   1    0.50    2.30 
   3  -6   1    7.00    4.90 
  -3   6  -1    8.50    4.70 
   3   6   1    7.30    1.20 
  -4  -6  -1    5.40    1.80 
   4  -6   1    4.20    3.20 
  -4   6  -1   11.90    5.60 
   4   6   1    6.00    1.70 
   5  -6   1   73.49   11.80 
  -5  -6  -1   79.19    6.30 
  -5   6  -1   68.99   14.00 
   5   6   1   87.49    5.50 
   5   6   1   86.99    6.20 
   6  -6   1   40.80   12.20 
   6   6   1   33.10    4.30 
  -6   6  -1   21.30   11.20 
   6   6   1   44.60    5.60 
   7  -6   1   -6.20    3.70 
   7   6   1    3.40    2.40 
   7   6   1   -4.80    3.10 
  -7   6  -1    7.20    5.90 
   8  -6   1   71.99   14.30 
   8   6   1   68.29    7.60 
  -8   6  -1   72.99   15.80 
   8  -7  -1   10.80    7.80 
   7  -7  -1   10.20    5.30 
   6  -7  -1  296.17   21.30 
   5  -7  -1   28.50    7.50 
   4  -7  -1   74.19    9.10 
   3  -7  -1  107.59   10.00 
   2  -7  -1   70.19    7.60 
   2  -7  -1   62.89   10.20 
  -1  -7   1   63.59    5.60 
  -1  -7   1   64.39    4.30 
   1  -7  -1   61.49    6.30 
   1  -7  -1   76.89    8.40 
   0  -7   1  194.18    9.70 
   0  -7  -1  212.58   12.80 
   0  -7  -1  198.68    9.80 
   0  -7   1  185.38   11.70 
   1  -7   1  373.56   19.40 
  -1  -7  -1  388.56   12.50 
  -1  -7  -1  409.06   15.70 
   1  -7   1  394.06   16.50 
   1   7   1  385.06   13.20 
  -1   7  -1  398.56   19.90 
  -2  -7  -1  219.78    8.00 
   2  -7   1  231.88   16.90 
  -2  -7  -1  214.18    8.80 
   2  -7   1  201.08   12.80 
   2   7   1  238.08    7.90 
  -2   7  -1  230.38   16.60 
   3  -7   1  225.08   14.90 
  -3   7  -1  234.68   18.60 
   4  -7   1  178.48   14.50 
  -4   7  -1  190.38   18.40 
   5  -7   1   -0.20    3.00 
  -5   7  -1    8.60    6.50 
   5   7   1    6.30    1.10 
   6  -7   1  183.78   17.20 
   6   7   1  189.88    7.50 
  -6   7  -1  167.68   19.60 
   7  -7   1   36.90    9.80 
   7   7   1   34.40    4.30 
  -7   7  -1   26.90    9.90 
   8  -7   1   38.30   14.80 
   8  -8  -1    4.90    5.30 
   7  -8  -1    8.20    5.40 
   6  -8  -1   37.50    9.40 
   5  -8  -1    6.40    5.90 
   4  -8  -1 1539.05   48.40 
   3  -8  -1  138.59   12.10 
   2  -8  -1  227.18   14.10 
   2  -8  -1  245.18   22.70 
   1  -8  -1  129.89   15.40 
  -1  -8   1  144.79    9.00 
   1  -8  -1  147.29   10.10 
  -1  -8   1  137.39    6.90 
   0  -8  -1    0.50    1.50 
   0  -8   1    1.50    1.70 
   0  -8  -1    2.70    2.70 
   0  -8   1   -4.20    2.40 
  -1  -8  -1    6.60    2.90 
   1  -8   1   -0.40    2.30 
  -1  -8  -1    0.50    1.30 
   1  -8   1    4.60    2.40 
   2  -8   1  144.69   11.30 
  -2  -8  -1  138.89    9.70 
   2  -8   1  158.78   14.80 
  -2  -8  -1  153.68    7.90 
  -2   8  -1  152.08   13.90 
   3  -8   1    1.50    2.80 
  -3   8  -1   -1.30    3.40 
   4  -8   1  247.78   17.60 
  -4   8  -1  262.17   22.00 
   5  -8   1  149.99   17.90 
  -5   8  -1  173.78   27.30 
   6  -8   1   46.00   10.40 
  -6   8  -1   55.99   12.50 
   7  -8   1   -1.30    4.20 
   8  -8   1   15.00    7.40 
   7  -9  -1   -1.50    3.80 
   5  -9  -1   16.00    6.70 
   4  -9  -1   58.39   10.60 
   3  -9  -1   62.59    9.90 
  -2  -9   1 1440.56   26.20 
   2  -9  -1 1394.36   41.20 
  -2  -9   1 1426.36   26.80 
  -1  -9   1   52.99    4.70 
   1  -9  -1   47.70    8.40 
  -1  -9   1   47.80    6.10 
   1  -9  -1   50.59    7.80 
   0  -9   1  307.57   13.90 
   0  -9  -1  340.57   18.50 
   0  -9  -1  328.37   14.50 
   0  -9   1  333.87   17.90 
   1  -9   1  267.07   14.60 
   1  -9   1  255.37   17.80 
  -1  -9  -1  267.27   11.30 
  -1  -9  -1  275.47   14.30 
  -2  -9  -1 1853.61   37.70 
   2  -9   1 1873.81   50.09 
   3  -9   1   89.69   10.90 
  -3   9  -1   94.39   14.90 
   4  -9   1  284.67   20.00 
  -4   9  -1  288.27   23.80 
   5  -9   1   -2.30    3.00 
  -5   9  -1   -7.40    3.70 
   6  -9   1   35.20    9.30 
   7  -9   1   24.00    8.00 
   7 -10  -1    5.00    5.00 
   6 -10  -1   29.80    7.90 
   5 -10  -1    6.70    5.20 
   4 -10  -1   36.60   12.90 
   3 -10  -1   59.09    9.80 
   2 -10  -1    4.90    4.50 
  -2 -10   1   25.50    2.50 
  -2 -10   1   18.90    2.40 
   1 -10  -1    0.50    2.60 
  -1 -10   1    0.40    2.80 
   0 -10  -1   25.50    8.20 
   0 -10  -1   22.10    5.20 
   0 -10   1   14.10    4.20 
   0 -10   1    8.40    5.30 
  -1 -10  -1   11.00    3.20 
  -1 -10  -1   11.60    4.20 
   1 -10   1   14.50    6.50 
   1 -10   1    5.00    3.90 
  -2 -10  -1   14.70    3.40 
  -2 -10  -1   20.00    3.90 
   2 -10   1   14.70    4.90 
   3 -10   1    2.90    3.90 
   4 -10   1   17.40    7.50 
   5 -10   1   64.79   11.70 
   6 -10   1   33.20    8.40 
   7 -10   1   39.10   10.30 
   6 -11  -1    5.20    4.20 
   5 -11  -1    2.40    3.80 
   4 -11  -1   92.49   12.00 
   3 -11  -1   -3.80    2.30 
   2 -11  -1  488.85   23.90 
  -2 -11   1  526.65   12.70 
  -2 -11   1  508.95   12.10 
  -1 -11   1    7.70    2.60 
   1 -11  -1    6.80    4.00 
  -1 -11   1    3.00    3.40 
   0 -11  -1  551.84   26.80 
   0 -11   1  546.25   20.60 
   0 -11   1  539.95   25.20 
   0 -11  -1  562.24   21.00 
  -1 -11  -1   60.99    6.20 
  -1 -11  -1   89.99    9.20 
   1 -11   1   64.39    8.00 
  -2 -11  -1  454.25   14.70 
   2 -11   1  452.05   22.70 
  -2 -11  -1  464.95   16.30 
   3 -11   1   -0.50    4.10 
   4 -11   1  182.18   16.90 
   5 -11   1    7.20    6.90 
   6 -11   1   53.79   11.30 
   6 -12  -1   -7.20    5.20 
   5 -12  -1    0.50    4.10 
   4 -12  -1   79.59   13.10 
   3 -12  -1   33.90    8.90 
   2 -12  -1    0.00    3.40 
   1 -12  -1   29.80    6.60 
  -1 -12   1   28.20    4.40 
  -1 -12   1   17.70    5.60 
   0 -12  -1   13.60    6.80 
   0 -12   1   -1.10    2.20 
   0 -12  -1    1.60    2.60 
   0 -12   1    0.50    5.10 
   1 -12   1    3.10    3.40 
  -1 -12  -1    3.80    2.70 
  -1 -12  -1    4.00    4.50 
  -2 -12  -1  167.38    9.30 
   2 -12   1  174.68   14.40 
  -2 -12  -1  166.18    8.50 
   3 -12   1   12.40    9.20 
   4 -12   1  125.29   15.20 
   5 -12   1   19.70    7.00 
   5 -13  -1    8.00    7.10 
   4 -13  -1    9.30    5.40 
   3 -13  -1    4.30    4.80 
   2 -13  -1    3.00    3.70 
   1 -13  -1   11.70    4.80 
  -1 -13   1    9.60    4.90 
  -1 -13   1   10.20    3.30 
   0 -13   1   24.20    5.30 
   0 -13  -1   30.70    5.90 
   1 -13   1    0.90    3.00 
  -1 -13  -1   -2.10    2.60 
   2 -13   1   -1.10    3.40 
  -2 -13  -1   -1.70    3.00 
  -2 -13  -1   -2.80    2.00 
   3 -13   1   13.00    6.30 
   4 -13   1   54.29   10.40 
   5 -13   1    7.00    5.70 
   3 -14  -1   11.90    5.80 
   2 -14  -1   -2.20    4.20 
   1 -14  -1    4.20    4.20 
  -1 -14   1    9.40    3.30 
   0 -14  -1    0.30    3.50 
   0 -14   1   -0.10    2.80 
   1 -14   1   30.10    6.60 
  -1 -14  -1   18.80    5.00 
   2 -14   1    4.60    3.50 
   3 -14   1   21.50    7.60 
   2 -15  -1   -0.40    4.90 
   1 -15  -1   45.20    8.00 
   0 -15   1    8.40    4.30 
   0 -15  -1   -6.10    3.60 
   1 -15   1   -2.90    4.30 
   9   0  -2   -1.20    4.20 
   8   0  -2   92.99   11.90 
   7   0  -2   12.40    5.00 
   6   0  -2  144.19   12.10 
   5   0  -2  995.10   30.90 
   5   0  -2  898.51   35.00 
  -5   0   2  999.00   36.20 
   4   0  -2  273.07   15.90 
  -4   0   2  258.47   15.60 
   4   0  -2  274.17   13.30 
   3   0  -2 1201.18   33.50 
   3   0  -2 1174.78   29.00 
  -3   0   2 1186.48   33.00 
   2   0  -2  212.98   10.40 
   2   0  -2  202.98    8.20 
  -2   0   2  196.08    8.30 
  -1   0   2   15.50    1.80 
   1   0  -2   16.20    1.70 
   2   0   2 2094.49   45.50 
  -2   0  -2 2096.99   45.70 
  -3   0  -2   73.29    7.40 
   3   0   2   71.29    7.40 
   4   0   2 1898.81   50.89 
  -4   0  -2 1939.21   51.89 
  -5   0  -2   50.39   14.70 
   5   0   2   60.39   10.10 
  -6   0  -2  300.37   21.40 
   6   0   2  272.17   17.40 
   7   0   2   91.89   10.80 
  -7   0  -2   61.09   13.10 
  -8   0  -2   57.79   13.50 
   8   0   2   65.49   13.70 
   9   0   2    5.10    5.40 
  -9   0  -2   -9.30    6.20 
   9  -1  -2    2.50    4.80 
   9   1  -2    2.10    4.50 
   8  -1  -2   -4.60    3.50 
   8   1  -2    1.90    3.70 
   7  -1  -2   70.59   11.30 
   7   1  -2   69.39    8.60 
   6  -1  -2   22.30    5.90 
   6   1  -2    8.70    5.50 
   6   1  -2   32.30    6.20 
  -6   1   2   18.10    6.10 
   5  -1  -2  208.88   16.90 
   5  -1  -2  213.88   13.70 
  -5  -1   2  221.58   15.20 
   5   1  -2  202.78   12.30 
   5   1  -2  226.78   15.50 
  -5   1   2  207.08   16.10 
  -4  -1   2  116.39    9.70 
   4  -1  -2  134.69   12.00 
   4  -1  -2  140.89    9.80 
   4   1  -2  121.79    9.90 
   4   1  -2  126.49    8.40 
  -4   1   2  119.29   11.10 
  -3  -1   2    0.20    1.30 
   3  -1  -2   -2.80    1.90 
   3  -1  -2    1.10    1.30 
   3   1  -2   -3.00    1.30 
  -3   1   2   -1.60    1.10 
   3   1  -2   -0.70    0.90 
  -2  -1   2 2958.50   52.59 
   2  -1  -2 2889.11   60.39 
   2  -1  -2 2922.31   55.59 
  -2   1   2 2905.71   55.89 
   2   1  -2 2734.83   55.19 
   2   1  -2 2963.70   55.69 
   0  -1   2    6.60    1.40 
   0  -1  -2    5.00    1.30 
  -1  -1  -2  487.75   13.00 
   1  -1   2  492.65   15.10 
   1   1   2  496.05   12.80 
  -1   1  -2  475.75   15.10 
  -2  -1  -2  341.27   13.10 
   2  -1   2  372.36   15.40 
  -2   1  -2  379.06   15.80 
   2   1   2  329.17   13.20 
  -3  -1  -2 1392.26   36.60 
   3  -1   2 1370.26   38.90 
   3   1   2 1419.66   35.90 
  -3   1  -2 1341.07   38.90 
   4  -1   2   41.60    7.80 
  -4  -1  -2   28.50    6.10 
   4   1   2   33.00    6.70 
  -4   1  -2   33.80    7.00 
   5  -1   2  230.98   17.50 
  -5  -1  -2  236.58   16.40 
  -5   1  -2  237.08   18.00 
   5   1   2  202.88   14.80 
  -6  -1  -2    2.40    4.10 
   6  -1   2    3.40    3.40 
  -6   1  -2    8.80    4.60 
  -7  -1  -2   10.10    5.50 
   7  -1   2   22.30    6.30 
   7   1   2   17.10    5.80 
  -7   1  -2    8.10    5.90 
  -8  -1  -2   11.00    7.40 
   8  -1   2   11.00    4.10 
   8   1   2   11.00    4.70 
  -8   1  -2   16.00    8.10 
   9  -1   2   -4.40    4.00 
  -9  -1  -2   -9.70    5.90 
  -9   1  -2  -12.30    5.30 
   9   1   2   -8.30    4.10 
   9  -2  -2    4.10    5.00 
   8  -2  -2    8.10    4.30 
   8   2  -2   10.40    4.60 
   7  -2  -2    1.90    3.20 
   7   2  -2   -2.10    2.40 
   6  -2  -2    5.50    4.00 
   6   2  -2    2.30    4.00 
  -6   2   2   11.70    5.40 
   6   2  -2   12.50    4.10 
   5  -2  -2   29.90    6.30 
   5   2  -2   32.60    6.60 
   5   2  -2   35.20    5.80 
  -5   2   2   36.60    9.00 
   4  -2  -2  459.15   19.50 
   4  -2  -2  471.85   23.80 
   4   2  -2  480.95   16.20 
  -4   2   2  465.75   23.50 
   4   2  -2  476.05   19.10 
   3  -2  -2  261.37   12.70 
   3  -2  -2  241.18   15.10 
  -3   2   2  255.57   15.20 
   3   2  -2  239.38   11.00 
   3   2  -2  245.78    9.20 
   2  -2  -2 1622.64   40.80 
   2  -2  -2 1569.74   35.60 
  -2   2   2 1591.74   36.30 
   2   2  -2 1595.74   29.40 
   2   2  -2 1621.14   32.00 
  -1  -2   2  354.96    7.20 
   1  -2  -2  328.07   10.90 
   1   2  -2  355.16    7.60 
  -1   2   2  349.17   11.40 
   0  -2  -2 1009.40   21.10 
   0  -2   2 1063.99   22.40 
   0   2   2 1049.00   21.30 
   0   2  -2 1050.89   22.60 
   1  -2   2 1066.19   27.10 
  -1  -2  -2 1066.09   22.20 
  -1   2  -2 1040.40   27.20 
   1   2   2 1112.59   22.20 
  -2  -2  -2 1505.85   33.20 
   2  -2   2 1544.75   39.30 
   2   2   2 1497.35   32.20 
  -2   2  -2 1551.34   39.60 
  -3  -2  -2 2716.43   57.59 
   3  -2   2 2672.03   63.99 
  -3   2  -2 2702.33   64.79 
   3   2   2 2822.22   56.79 
  -4  -2  -2 3431.66   74.19 
   4  -2   2 3453.15   81.59 
   4   2   2 3517.95   73.29 
  -4   2  -2 3350.66   81.39 
  -5  -2  -2  227.08   15.50 
  -5   2  -2  204.38   17.30 
   5   2   2  217.98   14.70 
   6  -2   2  111.59   11.70 
  -6  -2  -2  104.49   12.10 
   6   2   2   88.69   11.10 
  -6   2  -2   89.19   14.70 
   7  -2   2   -0.90    3.70 
  -7  -2  -2    6.80    5.00 
  -7   2  -2    6.30    5.90 
   7   2   2    6.00    3.40 
   8  -2   2   -1.50    2.70 
  -8  -2  -2    3.40    5.40 
   8   2   2    0.80    3.60 
  -8   2  -2    1.90    6.50 
  -9  -2  -2   15.80    7.30 
   9  -2   2   25.70    7.60 
   9   2   2   17.70    7.10 
  -9   2  -2   16.70    8.20 
   9  -3  -2   17.30    7.20 
   9   3  -2   14.90    5.90 
   8  -3  -2   -7.10    2.90 
   8   3  -2   -2.80    3.40 
   7  -3  -2   44.20    9.20 
   7   3  -2   46.20    7.70 
   7   3  -2   29.20    7.90 
   6  -3  -2   38.30    8.00 
   6   3  -2   52.29    8.30 
   6   3  -2   41.70    6.40 
   5  -3  -2   77.19    9.40 
   5   3  -2   77.79    6.70 
  -5   3   2   92.59   12.10 
   5   3  -2   87.39    8.30 
   4  -3  -2  135.59   13.30 
   4  -3  -2  129.09   12.90 
  -4   3   2  153.28   17.70 
   4   3  -2  127.19    8.70 
   4   3  -2  131.19    7.20 
   3  -3  -2   88.79    9.60 
   3  -3  -2   87.89    7.80 
   3   3  -2   84.09    5.40 
  -3   3   2   84.89    9.20 
   2  -3  -2  141.69    8.50 
   2  -3  -2  147.09   10.70 
  -2   3   2  131.89    8.40 
   2   3  -2  144.49    3.80 
   2   3  -2  142.99    4.50 
   1  -3  -2  137.49    9.00 
   1  -3  -2  144.09    7.30 
  -1  -3   2  135.89    3.80 
   1   3  -2  135.99    4.30 
  -1   3   2  145.09    7.50 
   0  -3  -2  537.55   14.00 
   0  -3   2  552.24   15.40 
   0   3  -2  554.14   15.60 
   0   3   2  548.65   14.10 
  -1  -3  -2  176.58    6.90 
   1  -3   2  177.88   10.00 
   1   3   2  178.48    6.30 
  -1   3  -2  181.08   10.20 
   2  -3   2  351.26   16.90 
  -2   3  -2  379.06   17.70 
   2   3   2  370.06   11.30 
  -3  -3  -2  149.49    8.80 
   3  -3   2  164.28   12.90 
   3   3   2  152.08    8.30 
  -3   3  -2  170.48   13.20 
   4  -3   2  618.34   29.20 
  -4  -3  -2  634.54   22.90 
   4   3   2  634.94   21.90 
  -4   3  -2  650.33   29.90 
   5  -3   2   69.09   10.40 
  -5  -3  -2   74.69    8.40 
  -5   3  -2   49.00   10.80 
   5   3   2   66.39    7.40 
   6  -3   2  453.65   24.80 
  -6  -3  -2  422.76   23.00 
  -6   3  -2  462.55   29.40 
   6   3   2  426.46   21.60 
  -7  -3  -2   36.10    8.70 
   7  -3   2   44.60   11.60 
  -7   3  -2   37.90   10.60 
   7   3   2   23.30    6.00 
   8  -3   2   51.59   10.80 
  -8  -3  -2   33.60    9.10 
   8   3   2   54.29    9.20 
  -8   3  -2   46.80   13.50 
   9  -3   2    7.00    5.00 
  -9   3  -2   20.90    9.60 
   9   3   2    0.60    5.30 
   9  -4  -2   10.60    6.70 
   9   4  -2   21.10    5.80 
   8  -4  -2   16.00    6.70 
   8   4  -2    0.30    3.30 
   7  -4  -2   12.10    5.30 
   7   4  -2    5.80    3.70 
   7   4  -2   27.60    6.80 
   6  -4  -2   60.89   10.10 
   6   4  -2   48.60    7.40 
   6   4  -2   43.60    5.70 
   5  -4  -2    7.30    4.00 
  -5   4   2    0.30    3.60 
   5   4  -2    4.80    2.90 
   5   4  -2    3.30    1.70 
   4  -4  -2  238.18   15.00 
   4   4  -2  221.38    8.30 
   4   4  -2  209.18   11.30 
  -4   4   2  235.78   17.90 
   3  -4  -2  181.58   14.30 
   3  -4  -2  178.78   11.40 
   3   4  -2  190.28    6.10 
   3   4  -2  177.38    5.10 
   2  -4  -2    1.50    1.70 
   2  -4  -2    0.90    2.40 
  -2   4   2    4.10    2.20 
   1  -4  -2  908.51   23.70 
  -1  -4   2  921.51   18.20 
   1  -4  -2  916.61   28.00 
  -1  -4   2  896.41   17.30 
  -1   4   2  899.41   24.10 
   1   4  -2  919.21   18.80 
   0  -4   2    0.60    1.30 
   0  -4  -2   -0.40    0.80 
   0   4  -2    1.30    1.30 
   0   4   2    0.70    0.90 
  -1  -4  -2  250.87   10.40 
   1  -4   2  259.97   13.10 
  -1   4  -2  253.67   13.10 
   1   4   2  260.57    8.40 
   2  -4   2    8.50    3.60 
  -2  -4  -2    5.80    2.10 
   2   4   2    5.30    1.70 
  -2   4  -2    9.10    3.40 
  -3  -4  -2   30.90    4.00 
   3  -4   2   37.20    7.50 
   3   4   2   41.20    4.10 
  -3   4  -2   27.80    6.80 
  -4  -4  -2  110.39    8.30 
   4   4   2   97.69    7.40 
  -4   4  -2  102.79   11.90 
   5  -4   2  139.79   12.70 
  -5  -4  -2  137.49   10.80 
  -5   4  -2  118.39   14.50 
   5   4   2  147.89   10.50 
   6  -4   2   42.40    9.60 
  -6  -4  -2   42.70    7.90 
   6   4   2   52.59    9.70 
   6   4   2   33.30    5.90 
  -6   4  -2   30.90    9.80 
  -7  -4  -2   50.29    9.70 
   7  -4   2   43.70   10.10 
   7   4   2   28.50    8.70 
   7   4   2   42.20    7.50 
  -7   4  -2   35.40   10.90 
  -8  -4  -2    8.00    4.50 
   8  -4   2   -0.30    4.60 
  -8   4  -2    9.60    8.00 
   8   4   2   -8.70    3.40 
   9  -4   2   51.19   19.60 
  -9   4  -2   45.70   18.50 
   9   4   2   38.60    8.00 
   9  -5  -2   -3.60    4.20 
   8  -5  -2   28.90    8.80 
   8   5  -2   42.90    7.50 
   7  -5  -2   39.10   10.00 
   7   5  -2   43.60    7.00 
   7   5  -2   48.50    6.00 
   6  -5  -2   35.00    8.10 
   6   5  -2   40.20    4.60 
   6   5  -2   49.30    7.00 
   5  -5  -2   52.49    8.80 
   5   5  -2   61.09    4.30 
   5   5  -2   47.50    5.10 
   4  -5  -2    3.30    2.50 
   4   5  -2    1.60    1.10 
   4   5  -2    2.10    0.90 
   3  -5  -2   -0.60    2.00 
   2  -5  -2  238.18   15.30 
   2  -5  -2  254.07   13.00 
  -2   5   2  256.37   13.30 
   1  -5  -2 2523.95   52.39 
   1  -5  -2 2545.25   58.99 
  -1  -5   2 2533.05   46.50 
  -1  -5   2 2572.84   44.70 
  -1   5   2 2485.85   52.99 
   0  -5   2   91.49    5.70 
   0  -5  -2   90.69    7.20 
   0  -5  -2   91.49    5.80 
   0  -5   2  105.89    7.20 
   0   5  -2  102.29    7.20 
   0   5   2  101.39    6.30 
  -1  -5  -2  312.07   10.20 
   1  -5   2  302.27   15.30 
  -1   5  -2  312.07   15.70 
   2  -5   2  132.69   11.30 
  -2   5  -2  152.18   12.10 
   2   5   2  138.59    5.80 
   3  -5   2   -1.10    2.70 
  -3  -5  -2    2.20    1.70 
   3   5   2   -1.70    1.60 
  -4  -5  -2   23.70    4.20 
   4  -5   2   18.80    5.50 
  -4   5  -2   32.20    8.50 
   4   5   2   24.30    4.10 
   5  -5   2    5.10    3.40 
   5   5   2    2.90    2.30 
  -5   5  -2    3.90    4.10 
  -6  -5  -2  197.48   13.50 
   6  -5   2  193.88   16.70 
   6   5   2  187.58   11.30 
   6   5   2  178.38   11.70 
  -6   5  -2  191.98   20.20 
  -7  -5  -2  157.58   13.30 
   7  -5   2  154.38   16.20 
   7   5   2  142.59   13.00 
   7   5   2  118.29   11.20 
  -7   5  -2  112.59   18.90 
   8  -5   2   23.40    8.10 
  -8   5  -2   46.90   11.40 
   8   5   2   37.50    6.80 
   8  -6  -2   11.70    6.10 
   8   6  -2    5.30    3.00 
   7  -6  -2    1.80    4.30 
   7   6  -2    6.30    2.20 
   7   6  -2    6.60    3.60 
   6  -6  -2    7.10    7.60 
   5  -6  -2    1.20    2.70 
   4  -6  -2   11.90    4.60 
   3  -6  -2   26.70    6.10 
   2  -6  -2   23.20    6.50 
   2  -6  -2   29.00    5.30 
  -1  -6   2  478.15   14.30 
   1  -6  -2  487.35   17.70 
  -1  -6   2  496.15   14.30 
   1  -6  -2  463.85   21.20 
  -1   6   2  493.15   18.50 
   0  -6   2  468.35   15.20 
   0  -6   2  476.55   17.80 
   0  -6  -2  469.95   15.50 
   0  -6  -2  453.15   18.70 
   0   6  -2  491.55   18.30 
   0   6   2  456.25   15.90 
   1  -6   2  572.24   23.30 
  -1  -6  -2  619.24   16.60 
   1  -6   2  577.04   20.10 
   1   6   2  608.34   16.90 
  -1   6  -2  641.34   24.60 
   2  -6   2    1.30    1.70 
  -2  -6  -2    3.10    1.40 
   2   6   2    4.10    1.30 
  -2   6  -2    5.80    3.80 
   3  -6   2   36.00    7.00 
   3  -6   2   41.90   10.30 
   3   6   2   46.20    3.20 
  -3   6  -2   46.40    9.20 
   4  -6   2   18.20    5.70 
  -4  -6  -2   25.10    4.00 
  -4   6  -2   33.10    8.60 
   5  -6   2   31.40    7.50 
  -5  -6  -2   47.30    5.50 
  -5   6  -2   25.20    8.30 
   5   6   2   32.70    5.10 
   6  -6   2   37.60    9.30 
  -6  -6  -2   36.90    6.60 
   6   6   2   41.40    5.00 
   6   6   2   47.50    6.20 
  -6   6  -2   55.99   12.90 
   7  -6   2   53.39   11.50 
  -7  -6  -2   44.70    7.60 
  -7   6  -2   56.69   14.40 
   7   6   2   52.39    6.20 
   7   6   2   58.19    7.10 
   8  -6   2    4.90    6.00 
   8   6   2   16.20    4.50 
  -8   6  -2   12.70    7.30 
   8  -7  -2    0.20    5.30 
   7  -7  -2    0.60    4.30 
   6  -7  -2  122.29   13.80 
   5  -7  -2   50.99   10.10 
   4  -7  -2   33.40    7.50 
   3  -7  -2   27.80    6.00 
   2  -7  -2   89.19   10.20 
   1  -7  -2  461.45   22.10 
  -1  -7   2  464.75   13.00 
   1  -7  -2  467.05   18.20 
  -1   7   2  451.45   18.50 
   0  -7  -2  299.47   12.60 
   0  -7  -2  308.97   16.00 
   0  -7   2  278.87   14.20 
   0  -7   2  291.67   12.20 
   0   7  -2  298.57   14.70 
   0   7   2  295.27   13.20 
   1  -7   2   54.29    8.60 
   1  -7   2   60.69    6.40 
  -1  -7  -2   52.59    5.90 
  -1  -7  -2   50.79    4.70 
   1   7   2   54.99    4.90 
  -1   7  -2   50.69    8.30 
   2  -7   2  322.07   16.60 
   2  -7   2  311.17   19.30 
  -2  -7  -2  321.77   11.10 
  -2   7  -2  301.87   19.60 
  -3  -7  -2   -1.50    1.20 
   3  -7   2    2.10    2.60 
  -3   7  -2   -1.20    2.80 
   3   7   2   -1.30    0.90 
  -4  -7  -2  139.39    6.60 
   4  -7   2  163.58   13.90 
   4   7   2  135.89    5.40 
  -4   7  -2  139.69   16.00 
  -5  -7  -2   -0.60    1.70 
   5  -7   2   -2.30    3.10 
   5   7   2   -2.10    1.50 
   5   7   2    1.60    1.30 
  -5   7  -2    3.50    4.70 
   6  -7   2  173.58   17.00 
   6   7   2  161.18    8.40 
   6   7   2  157.48    7.90 
  -6   7  -2   97.89   18.10 
   7  -7   2    9.80    5.90 
   7   7   2   21.10    3.90 
  -7   7  -2   20.70    7.50 
   8  -8  -2    3.70    5.30 
   7  -8  -2    0.80    4.00 
   6  -8  -2    6.00    5.20 
   5  -8  -2   30.10   12.30 
   4  -8  -2   10.00    5.20 
   3  -8  -2  230.08   15.60 
   2  -8  -2  248.98   14.70 
  -1  -8   2   10.30    2.40 
   1  -8  -2   10.10    3.60 
  -1  -8   2   13.20    3.30 
   1  -8  -2   12.20    5.50 
   0  -8  -2    1.40    1.90 
   0  -8   2    3.70    2.20 
   0  -8   2   -2.70    1.20 
   0  -8  -2    1.70    2.50 
   0   8   2   -2.20    1.40 
   1  -8   2  214.08   12.50 
   1  -8   2  265.57   17.60 
  -1  -8  -2  242.38   13.10 
  -1  -8  -2  241.98   10.70 
  -1   8  -2  242.48   16.10 
   1   8   2  235.38   11.20 
  -2  -8  -2   96.09    6.50 
  -2  -8  -2   96.49    7.00 
   2  -8   2   88.49   11.50 
   2  -8   2  103.09    9.50 
  -2   8  -2  101.19   11.90 
   2   8   2   95.09    5.90 
  -3  -8  -2   -0.10    1.40 
   3  -8   2    0.40    2.50 
  -3  -8  -2    0.20    1.10 
  -3   8  -2   -1.40    3.50 
   3   8   2    1.10    1.00 
   4  -8   2  119.19   12.60 
  -4   8  -2  123.19   16.10 
   5  -8   2  206.48   33.40 
   6  -8   2    2.20    4.60 
  -6   8  -2   12.30    6.80 
   7  -8   2    0.40    4.40 
  -7   8  -2   15.90    8.20 
   8  -8   2  -10.20    4.30 
   7  -9  -2   22.30    7.50 
   6  -9  -2   53.39   10.40 
   5  -9  -2   33.60    8.50 
   4  -9  -2    0.60    3.20 
   3  -9  -2  110.69   11.40 
   2  -9  -2  264.97   15.90 
   1  -9  -2  280.67   15.80 
  -1  -9   2  276.77   13.20 
  -1  -9   2  268.67   10.60 
   1  -9  -2  290.57   18.80 
   0  -9   2    5.60    3.30 
   0  -9  -2    6.50    3.90 
   0  -9  -2    2.90    2.20 
   0  -9   2    3.00    2.40 
  -1  -9  -2    8.10    3.10 
   1  -9   2   14.50    4.80 
   1  -9   2   11.30    3.70 
  -1  -9  -2   11.10    4.20 
  -2  -9  -2    7.00    2.80 
  -2  -9  -2    2.40    2.40 
  -2   9  -2    2.80    4.00 
   3  -9   2  432.76   22.80 
  -3  -9  -2  439.76   10.90 
  -3   9  -2  464.75   28.40 
   4  -9   2    0.20    4.10 
  -4   9  -2   -5.90    3.20 
   5  -9   2    2.50    4.40 
  -5   9  -2  -11.40    4.30 
   6  -9   2   -0.40    4.60 
  -6   9  -2   -4.50    4.50 
   7  -9   2    1.90    5.00 
   7 -10  -2    6.70    4.50 
   6 -10  -2   10.70    5.50 
   5 -10  -2   65.59   11.80 
   4 -10  -2   -2.60    5.80 
   3 -10  -2   30.30    7.40 
   2 -10  -2  338.57   18.80 
  -1 -10   2    6.50    3.60 
   1 -10  -2    8.70    3.90 
  -1 -10   2    8.60    2.50 
   0 -10   2  597.64   20.90 
   0 -10  -2  588.94   21.40 
   0 -10   2  594.14   25.40 
   0 -10  -2  560.34   26.10 
  -1 -10  -2 1016.90   27.50 
   1 -10   2 1000.50   38.30 
  -1 -10  -2 1024.60   33.00 
   1 -10   2  972.00   31.70 
  -2 -10  -2  133.79    9.10 
   2 -10   2  134.59   11.90 
  -2 -10  -2  130.09    8.00 
   3 -10   2   12.20    5.00 
  -3  10  -2    3.60    5.50 
   4 -10   2   -3.20    6.30 
   5 -10   2   48.50   10.10 
  -5  10  -2   29.60   11.40 
   6 -10   2    7.70    6.20 
   7 -10   2   21.30    8.20 
   6 -11  -2   -2.70    5.20 
   5 -11  -2   -2.50    3.80 
   4 -11  -2   -4.70    2.50 
   3 -11  -2    9.60    4.70 
   2 -11  -2   44.60    8.10 
   1 -11  -2  326.27   17.50 
  -1 -11   2  297.67   12.20 
  -1 -11   2  333.77   15.90 
   0 -11  -2  264.67   17.50 
   0 -11   2  273.17   17.10 
   0 -11  -2  274.37   18.70 
   0 -11   2  278.57   14.00 
  -1 -11  -2    1.50    2.80 
  -1 -11  -2   19.10    5.30 
   1 -11   2    3.50    3.50 
  -2 -11  -2  707.83   20.90 
   2 -11   2  717.83   29.80 
  -2 -11  -2  731.73   23.50 
   3 -11   2   52.99   10.10 
   4 -11   2   71.29   12.60 
   5 -11   2   31.20    9.10 
   6 -11   2   12.80    7.00 
   5 -12  -2    1.30    5.20 
   4 -12  -2   10.80    5.70 
   3 -12  -2   24.90    7.00 
   2 -12  -2   -7.10    3.00 
  -1 -12   2   -2.10    3.60 
  -1 -12   2    2.50    2.30 
   1 -12  -2    3.00    3.00 
   0 -12   2   18.40    6.30 
   0 -12  -2   20.30    5.00 
  -1 -12  -2  146.29   10.00 
   1 -12   2  135.19   11.40 
  -2 -12  -2  159.18    9.30 
   2 -12   2  167.58   14.10 
  -2 -12  -2  141.29   10.00 
   4 -12   2  233.98   20.40 
   5 -12   2   16.80    6.50 
   4 -13  -2   12.90    5.30 
   3 -13  -2   -1.90    4.10 
   1 -13  -2   31.20    7.20 
  -1 -13   2   37.70    5.20 
  -1 -13   2   25.80    6.70 
   0 -13   2   -2.70    2.40 
   0 -13  -2    0.90    2.70 
   1 -13   2   10.40    4.20 
  -1 -13  -2    3.80    3.60 
  -1 -13  -2   -8.40    5.30 
  -2 -13  -2   -8.10    3.80 
   2 -13   2    5.40    4.40 
  -2 -13  -2    2.50    2.90 
   3 -13   2   46.40    9.60 
   4 -13   2   27.60    8.10 
   5 -13   2   -1.00    5.40 
   3 -14  -2   16.00    7.20 
   2 -14  -2   -1.50    4.80 
   1 -14  -2   17.50    5.40 
  -1 -14   2   12.10    3.40 
   0 -14   2    0.60    3.10 
   0 -14  -2    7.60    4.00 
  -1 -14  -2   -1.20    5.90 
   1 -14   2    0.30    3.30 
   2 -14   2   -1.70    4.30 
   3 -14   2    5.50    6.00 
   2 -15  -2   10.10    5.60 
   1 -15  -2   66.39   10.40 
   0 -15   2    2.80    3.90 
   0 -15  -2    4.00    4.70 
   1 -15   2   -6.70    3.90 
   2 -15   2   -6.60    4.30 
   9   0  -3    4.40    5.00 
   8   0  -3   -3.50    2.70 
   7   0  -3   -3.80    2.60 
   6   0  -3   -2.20    2.30 
   5   0  -3   -0.70    2.10 
   5   0  -3    5.10    3.60 
   4   0  -3    4.60    2.60 
   4   0  -3    1.30    1.80 
   3   0  -3    1.40    1.40 
   3   0  -3    2.00    2.20 
  -3   0   3    1.00    1.30 
  -2   0   3    0.80    1.20 
   2   0  -3    0.50    1.50 
   2   0  -3    0.30    1.10 
   1   0  -3    1.20    0.90 
  -1   0   3    5.50    1.30 
   0   0   3    2.00    1.80 
   0   0  -3    1.10    1.60 
   1   0   3    3.10    1.60 
  -1   0  -3    0.80    1.30 
  -2   0  -3    0.60    1.60 
   2   0   3    0.80    1.70 
  -3   0  -3   -0.20    1.80 
   3   0   3    2.00    1.80 
  -4   0  -3   -0.40    2.30 
   4   0   3    1.10    3.00 
   5   0   3    2.40    3.60 
  -5   0  -3    4.80    3.60 
  -6   0  -3   -0.90    3.90 
   7   0   3   -3.10    2.70 
  -7   0  -3    3.70    4.10 
  -8   0  -3   -4.40    7.00 
   8   0   3   -1.20    3.40 
   9   0   3   -4.80    3.00 
  -9   0  -3   -3.90    5.70 
   9  -1  -3   11.10    4.80 
   9   1  -3   -0.80    4.50 
   8  -1  -3    1.50    3.40 
   8   1  -3   -4.60    3.40 
   7  -1  -3  112.29   12.40 
   7   1  -3  107.39   10.30 
   6  -1  -3  145.09   12.40 
   6   1  -3  126.69   13.50 
   6   1  -3  151.38   11.50 
   5  -1  -3    6.80    3.40 
   5  -1  -3    7.20    4.40 
   5   1  -3   12.20    5.10 
   5   1  -3    6.90    3.20 
   4  -1  -3   -0.50    1.60 
   4  -1  -3   -0.20    2.30 
   4   1  -3    2.20    2.00 
   4   1  -3    3.50    2.90 
   3  -1  -3  124.69    8.20 
   3  -1  -3  120.19   10.10 
   3   1  -3  122.59    6.80 
  -3   1   3  119.49    8.20 
   3   1  -3  120.19    8.60 
   2  -1  -3 8075.19  143.09 
  -2   1   3 7995.90  137.59 
   2   1  -3 7925.31  137.49 
   1  -1  -3 4383.66   74.69 
  -1   1   3 4047.20   78.39 
   1   1  -3 4352.26   72.09 
   0  -1  -3  629.64   15.30 
   0  -1   3  666.13   15.50 
   0   1  -3  638.34   15.50 
   0   1   3  634.14   14.90 
  -1  -1  -3 3178.68   59.39 
   1  -1   3 3224.58   67.49 
  -1   1  -3 3290.37   62.59 
   1   1   3 3265.07   58.89 
   2  -1   3  144.69    9.50 
  -2  -1  -3  108.69    7.60 
   2   1   3  124.99    7.90 
  -2   1  -3  120.39    8.90 
   3  -1   3 1106.49   34.50 
  -3  -1  -3 1160.08   32.90 
  -3   1  -3 1182.08   36.00 
   3   1   3 1111.99   31.60 
   4  -1   3  111.99   13.30 
  -4  -1  -3  120.29   10.80 
   4   1   3  123.59   10.60 
  -4   1  -3  106.79   11.00 
  -5  -1  -3   55.09    9.70 
   5   1   3   61.99    9.40 
  -5   1  -3   62.89   11.70 
  -6  -1  -3    4.40    3.90 
  -6   1  -3    0.10    3.70 
   7  -1   3    4.60    3.30 
  -7  -1  -3    0.30    3.70 
   7   1   3    0.10    2.80 
  -7   1  -3    6.40    4.70 
  -8  -1  -3    8.60    6.40 
   8  -1   3    0.80    4.70 
   8   1   3    1.30    4.40 
  -8   1  -3    3.10    6.00 
   9  -1   3   13.80    6.70 
  -9  -1  -3   17.90    9.80 
   9   1   3    8.80    6.20 
  -9   1  -3   31.70   11.00 
   9  -2  -3   -0.30    4.20 
   9   2  -3   -7.50    4.30 
   8  -2  -3   -1.50    2.80 
   8   2  -3   -0.80    4.00 
   7  -2  -3    6.80    4.50 
   7   2  -3    7.00    3.90 
   6  -2  -3    7.30    4.10 
   6   2  -3    1.60    3.80 
   6   2  -3   -1.50    1.90 
   5  -2  -3   -0.20    2.70 
   5   2  -3    8.90    4.30 
   5   2  -3    3.90    2.50 
   4  -2  -3  115.49    9.40 
   4  -2  -3   93.09   10.40 
   4   2  -3   89.69    6.60 
   4   2  -3   84.19    7.80 
   3  -2  -3 1597.74   38.80 
   3  -2  -3 1603.94   45.00 
  -3   2   3 1552.64   39.20 
   3   2  -3 1623.64   37.10 
   3   2  -3 1602.94   32.80 
   2  -2  -3  907.91   28.30 
  -2  -2   3  908.01   19.20 
   2  -2  -3  879.91   23.60 
   2   2  -3  930.51   18.80 
  -2   2   3  911.71   24.50 
   2   2  -3  899.91   21.20 
   0  -2  -3   34.80    3.10 
   0  -2   3   39.30    3.60 
   0   2   3   36.00    3.00 
   0   2  -3   39.90    3.60 
  -1  -2  -3  622.54   16.40 
   1  -2   3  662.43   20.00 
  -1   2  -3  633.44   20.00 
   1   2   3  634.94   16.20 
   2  -2   3   43.70    5.70 
  -2  -2  -3   48.70    4.80 
   2   2   3   52.19    4.60 
  -2   2  -3   48.80    6.10 
   3  -2   3  517.55   22.60 
  -3  -2  -3  478.65   18.80 
   3   2   3  520.55   18.60 
  -3   2  -3  523.15   23.10 
   4  -2   3   29.20    6.80 
  -4  -2  -3   19.90    5.70 
   4   2   3   17.70    4.90 
  -4   2  -3   14.10    6.00 
  -5  -2  -3  104.59   11.10 
   5   2   3  130.59   20.70 
  -5   2  -3  103.39   12.30 
  -6  -2  -3   95.59   11.50 
  -6   2  -3  113.69   17.60 
  -7  -2  -3    7.10    5.00 
  -7   2  -3   -3.50    4.80 
   7   2   3   -1.10    2.70 
  -8  -2  -3    1.20    5.90 
   8   2   3    0.60    4.10 
  -8   2  -3    7.90    6.60 
  -9  -2  -3   13.90    8.70 
   9  -2   3   17.70    7.30 
  -9   2  -3   20.10    8.20 
   9   2   3    7.50    5.80 
   9   3  -3   10.40    4.30 
   8  -3  -3   -4.30    2.70 
   8   3  -3   -0.30    3.60 
   7  -3  -3    5.10    5.00 
   7   3  -3    2.10    2.80 
   7   3  -3   -1.80    3.50 
   6  -3  -3   29.10    6.90 
   6   3  -3   23.10    4.60 
   5  -3  -3  166.58   12.90 
   5   3  -3  174.48   11.70 
   5   3  -3  171.48    9.60 
   4  -3  -3   15.30    5.10 
   4  -3  -3   11.50    4.20 
   4   3  -3   13.70    2.70 
   4   3  -3   10.90    3.60 
   3  -3  -3  289.87   17.50 
   3  -3  -3  289.87   14.30 
   3   3  -3  322.87   11.50 
   3   3  -3  316.07   10.90 
  -3   3   3  320.47   15.20 
   2  -3  -3  116.69    9.70 
   2  -3  -3  121.59    7.80 
  -2  -3   3  107.39    3.90 
   2   3  -3  111.09    4.80 
  -2   3   3  109.89    7.70 
   2   3  -3  114.19    4.20 
   1  -3  -3  150.78    7.70 
  -1  -3   3  151.48    5.20 
  -1   3   3  155.98    8.00 
   1   3  -3  145.99    5.50 
   0  -3  -3 1541.05   31.80 
   0  -3   3 1586.24   33.50 
   0   3   3 1553.64   31.90 
   0   3  -3 1573.04   33.90 
  -1  -3  -3  161.48    7.50 
   1  -3   3  166.58    9.80 
  -1   3  -3  171.88   10.30 
   1   3   3  181.58    7.10 
   2  -3   3 3120.79   68.99 
  -2  -3  -3 3086.29   59.99 
   2   3   3 3102.59   58.79 
  -2   3  -3 3244.08   70.19 
  -3  -3  -3  872.31   25.90 
   3  -3   3  884.11   32.40 
   3   3   3  911.41   24.70 
  -3   3  -3  905.31   33.00 
  -4  -3  -3  290.67   15.60 
   4  -3   3  312.47   20.00 
   4   3   3  286.27   14.30 
  -4   3  -3  335.67   21.10 
  -5  -3  -3  358.46   19.40 
   5   3   3  385.46   18.90 
  -5   3  -3  398.06   25.50 
   6  -3   3   21.30    6.70 
  -6  -3  -3   17.30    7.60 
   6   3   3   21.10    6.60 
  -6   3  -3   24.00    7.80 
   7  -3   3   34.30   13.80 
  -7  -3  -3   55.39   10.40 
   7   3   3   71.39    8.80 
  -8  -3  -3    4.50    5.70 
   8  -3   3    1.70    4.50 
  -8   3  -3    2.00    5.50 
   8   3   3    6.80    4.30 
  -9  -3  -3   30.50   14.60 
   9  -3   3   25.10    7.80 
  -9   3  -3   32.50   10.60 
   9   3   3   31.00    8.30 
   9  -4  -3    1.30    4.80 
   9   4  -3   -3.00    3.60 
   8  -4  -3    7.80    5.60 
   8   4  -3    6.80    4.00 
   7  -4  -3   13.00    5.30 
   7   4  -3   10.00    4.50 
   7   4  -3    3.10    3.60 
   6  -4  -3   54.39    9.80 
   6   4  -3   60.49    7.60 
   6   4  -3   61.69    6.30 
   5  -4  -3   45.70    8.70 
   5   4  -3   65.79    6.70 
   5   4  -3   58.89    5.00 
   4  -4  -3  251.77   14.90 
   4   4  -3  221.48   11.60 
   4   4  -3  227.48    8.30 
   3  -4  -3 1004.40   36.20 
   3  -4  -3  984.90   30.20 
   3   4  -3  949.40   20.20 
   3   4  -3  974.00   18.60 
  -3   4   3  999.50   31.60 
   2  -4  -3 1405.56   35.20 
   2  -4  -3 1412.86   41.20 
  -2   4   3 1349.36   35.20 
  -1  -4   3  159.68    5.80 
   1  -4  -3  155.48    8.40 
  -1   4   3  159.38    8.80 
   1   4  -3  149.19    6.20 
   0  -4   3 1112.29   27.90 
   0  -4  -3 1130.29   26.10 
   0   4   3 1183.18   26.60 
   0   4  -3 1166.28   28.60 
   1  -4   3  407.26   17.20 
  -1  -4  -3  411.26   13.10 
   1   4   3  443.76   12.60 
  -1   4  -3  427.26   17.80 
   2  -4   3   20.90    5.10 
  -2  -4  -3   26.00    3.80 
  -2   4  -3   30.30    6.50 
   2   4   3   23.70    3.50 
  -3  -4  -3   14.40    3.40 
   3  -4   3    5.90    3.70 
   3   4   3   14.40    3.20 
  -3   4  -3   10.80    4.30 
  -4  -4  -3  597.04   22.10 
  -4   4  -3  637.54   31.00 
   4   4   3  625.14   20.70 
  -5  -4  -3  124.09   10.50 
  -5   4  -3  124.09   14.50 
   5   4   3  112.89    9.50 
  -6  -4  -3   52.49    9.50 
   6  -4   3   62.79   11.10 
  -6   4  -3   58.79   12.70 
   6   4   3   57.09    8.90 
  -7  -4  -3   32.60    8.30 
   7  -4   3   30.80    8.10 
   7   4   3   32.70    6.80 
  -7   4  -3   38.80   10.80 
  -8  -4  -3   39.70    9.60 
   8  -4   3   27.40    8.80 
  -8   4  -3   37.50   12.40 
   8   4   3   43.80    8.50 
  -9  -4  -3   -1.30    6.60 
   9   4   3    4.20    4.90 
   9  -5  -3   -3.10    4.50 
   8  -5  -3   -2.80    4.10 
   7  -5  -3    2.10    4.30 
   7   5  -3    0.20    2.20 
   7   5  -3   -6.00    3.10 
   6  -5  -3   46.10    9.00 
   6   5  -3   47.40    6.00 
   6   5  -3   53.09    5.00 
   5  -5  -3    7.90    4.30 
   5   5  -3    5.20    1.80 
   5   5  -3    9.20    4.10 
   4  -5  -3    3.60    2.80 
   4   5  -3   11.40    1.80 
   4   5  -3   12.80    1.50 
   3  -5  -3   84.99    9.00 
   3  -5  -3   92.49   10.80 
   2  -5  -3  225.48   12.20 
   2  -5  -3  233.68   15.60 
  -2   5   3  238.38   13.00 
  -1  -5   3  637.84   15.70 
   1  -5  -3  617.64   23.80 
   1  -5  -3  631.14   19.90 
   1   5  -3  641.94   16.50 
  -1   5   3  626.14   20.50 
   0  -5  -3    7.90    2.30 
   0  -5   3    9.30    2.80 
   0   5  -3    8.60    2.60 
   0   5   3    7.10    2.20 
  -1  -5  -3   13.40    3.00 
   1  -5   3   22.30    4.90 
   1   5   3   15.60    2.70 
  -1   5  -3   12.70    4.00 
   2  -5   3   28.40    6.20 
  -2  -5  -3   30.90    3.60 
   2   5   3   32.80    3.30 
  -2   5  -3   35.20    7.40 
  -3  -5  -3    1.20    1.60 
   3  -5   3    3.60    3.70 
   3   5   3    1.90    2.10 
  -3   5  -3    0.80    2.60 
  -4  -5  -3   -1.50    1.60 
   4   5   3    1.70    2.50 
  -4   5  -3    0.50    2.40 
   5  -5   3    2.60    2.40 
  -5  -5  -3   -4.20    1.90 
   5   5   3   -0.70    2.30 
  -5   5  -3    2.30    5.00 
  -6  -5  -3    8.30    3.70 
   6  -5   3   -1.20    4.10 
  -6   5  -3   -3.20    4.60 
   6   5   3    0.40    3.00 
  -7  -5  -3    8.10    4.60 
   7   5   3    2.50    3.50 
  -7   5  -3    0.10    6.20 
   7   5   3   -1.20    2.80 
   8  -5   3    5.30    5.40 
  -8  -5  -3    1.90    5.20 
   8   5   3   -2.80    3.60 
  -8   5  -3   -0.80    6.20 
   8  -6  -3   34.00    8.90 
   8   6  -3   26.00    4.10 
   7  -6  -3    3.00    3.90 
   7   6  -3    0.80    3.00 
   7   6  -3    2.70    1.90 
   6  -6  -3   64.29   11.90 
   6   6  -3   76.89    5.10 
   6   6  -3   77.39    4.90 
   5  -6  -3   66.29   10.70 
   4  -6  -3    4.00    3.50 
   3  -6  -3  266.07   15.40 
   2  -6  -3   29.60    5.50 
   2  -6  -3   31.30    7.30 
  -2   6   3   20.50    4.80 
   1  -6  -3  139.19   11.30 
  -1  -6   3  119.19    6.40 
   1  -6  -3  141.89    9.00 
   1   6  -3  140.19    7.60 
  -1   6   3  130.69    9.00 
   0  -6  -3  911.81   28.80 
   0  -6   3  891.61   26.70 
   0  -6   3  942.81   24.20 
   0  -6  -3  934.81   24.70 
   0   6   3  935.71   25.40 
   0   6  -3  938.81   27.70 
  -1  -6  -3  865.51   22.00 
   1  -6   3  849.91   29.00 
  -1   6  -3  826.82   29.30 
   1   6   3  842.12   21.70 
   2  -6   3  144.49   13.00 
  -2  -6  -3  134.79    7.40 
  -2   6  -3  129.49   12.30 
   2   6   3  131.99    6.60 
   3  -6   3   48.80    8.20 
  -3  -6  -3   44.30    4.70 
   3   6   3   41.70    3.80 
  -3   6  -3   44.20    9.60 
  -4  -6  -3   54.59    5.70 
   4  -6   3   60.69    9.90 
  -4   6  -3   60.79   12.30 
   4   6   3   60.59    5.60 
  -5  -6  -3   30.30    5.80 
   5  -6   3   34.60    8.50 
   5   6   3   33.10    5.50 
  -5   6  -3   24.60    7.80 
  -6  -6  -3    0.00    2.80 
   6  -6   3    6.50    3.80 
  -6   6  -3    8.40    6.30 
   6   6   3    5.00    3.40 
  -7  -6  -3   16.40    5.60 
   7  -6   3   32.00    9.30 
  -7   6  -3   11.50    8.20 
   7   6   3   22.30    5.20 
  -8  -6  -3   10.30    6.20 
   8  -6   3    9.00    7.00 
  -8   6  -3   22.90   12.00 
   8   6   3   10.90    4.60 
   8  -7  -3   -2.40    4.60 
   7  -7  -3   -0.10    3.60 
   6  -7  -3    0.80    3.70 
   5  -7  -3  149.99   13.80 
   4  -7  -3   89.29   10.10 
   3  -7  -3  198.08   13.70 
   2  -7  -3  120.19    9.60 
   2  -7  -3  106.29   11.30 
  -2   7   3   99.99    9.40 
   1  -7  -3   33.10    5.40 
  -1  -7   3   27.10    4.60 
   1  -7  -3   20.40    5.60 
  -1  -7   3   27.40    3.00 
  -1   7   3   26.70    5.10 
   0  -7   3   79.49    7.50 
   0  -7  -3   69.79    7.90 
   0  -7   3   77.19    6.20 
   0  -7  -3   58.29    5.70 
   0   7  -3   75.59    7.40 
   0   7   3   65.39    6.10 
   1  -7   3    2.50    1.80 
  -1  -7  -3    1.70    1.90 
   1  -7   3   -0.60    2.20 
  -1   7  -3   -5.60    2.00 
   1   7   3    2.10    1.70 
   2  -7   3    1.50    3.40 
   2  -7   3    0.00    1.80 
  -2  -7  -3   -0.80    1.80 
  -2   7  -3   -2.20    4.60 
   2   7   3    2.10    1.40 
  -3  -7  -3  306.37   12.00 
   3  -7   3  331.57   18.60 
   3   7   3  320.77   10.60 
  -3   7  -3  338.47   22.60 
   4  -7   3   51.89    9.80 
  -4  -7  -3   65.19    5.40 
   4   7   3   64.69    4.50 
  -4   7  -3   57.29   12.40 
   5  -7   3   20.80    6.70 
  -5  -7  -3   21.50    4.10 
   5   7   3   13.00    3.00 
  -5   7  -3   26.90    9.90 
   6  -7   3    3.40    4.90 
  -6  -7  -3   11.90    4.00 
   6   7   3    8.60    3.60 
   6   7   3    1.20    2.00 
  -6   7  -3    4.10    5.90 
  -7  -7  -3   36.20    6.50 
   7  -7   3   29.00    9.10 
  -7   7  -3   27.30   10.10 
   7   7   3   34.60    5.20 
   8  -8  -3   -9.00    3.20 
   7  -8  -3    9.00    5.00 
   6  -8  -3    8.10    5.30 
   4  -8  -3    1.40    3.40 
   3  -8  -3  216.28   14.70 
   2  -8  -3  163.08   11.80 
  -1  -8   3   54.29    5.60 
   1  -8  -3   62.69   10.00 
   1  -8  -3   70.69    7.10 
  -1  -8   3   60.59    4.60 
  -1   8   3   58.79    6.70 
   0  -8  -3  171.58   13.30 
   0  -8   3  187.58   10.30 
   0  -8   3  198.38   12.50 
   0  -8  -3  198.08   10.80 
   0   8   3  195.98   11.30 
   0   8  -3  166.28   11.80 
  -1  -8  -3  142.09   10.60 
  -1  -8  -3  143.49    8.60 
   1  -8   3  153.88   10.70 
  -1   8  -3  152.98   12.80 
   1   8   3  152.88    8.90 
   2  -8   3    9.70    4.10 
   2  -8   3   21.60    7.50 
  -2  -8  -3   14.90    3.70 
   2   8   3   10.00    2.80 
  -2   8  -3   16.50    5.80 
   3  -8   3   21.90    6.20 
  -3  -8  -3   29.40    3.60 
  -3   8  -3   31.10    8.20 
   4  -8   3   29.10    7.40 
   4   8   3   26.90    2.80 
  -4   8  -3   39.20   10.40 
   5   8   3  261.97    8.20 
  -5   8  -3  236.88   29.20 
   6  -8   3   45.90   10.60 
   6   8   3   52.79    4.10 
  -6   8  -3   44.10   13.60 
   7  -8   3   11.10    5.90 
  -7   8  -3   14.90    7.40 
   8  -8   3    3.10    5.80 
  -8   8  -3    1.60    7.00 
   7  -9  -3   22.60    7.40 
   6  -9  -3   31.60    7.50 
   5  -9  -3   30.10    8.00 
   4  -9  -3   13.60    5.10 
   3  -9  -3  114.49   11.40 
   2  -9  -3   77.69    9.00 
  -1  -9   3    1.00    2.20 
   1  -9  -3    8.50    3.40 
   1  -9  -3   14.90    5.50 
  -1  -9   3    2.00    1.90 
   0  -9  -3   10.90    5.80 
   0  -9   3   16.30    3.80 
   0  -9  -3   14.20    3.80 
   0  -9   3    5.60    3.40 
   0   9   3   12.60    3.70 
  -1  -9  -3  103.99    7.80 
   1  -9   3  105.99   11.60 
  -1  -9  -3   88.79    8.90 
   1  -9   3   95.69    8.90 
   1   9   3  100.79    8.10 
  -1   9  -3  113.19   11.50 
  -2  -9  -3  140.69   10.10 
  -2  -9  -3  161.28    9.30 
   2  -9   3  178.18   13.10 
  -2   9  -3  166.48   16.00 
   2   9   3  162.38    8.80 
  -3  -9  -3 1021.40   24.90 
   3  -9   3 1104.39   38.80 
  -3   9  -3 1025.00   44.40 
   4  -9   3    8.30    4.90 
  -4   9  -3   -3.70    4.20 
   5  -9   3   56.09   11.10 
  -5   9  -3   20.30    9.60 
   6  -9   3    4.80    4.70 
  -6   9  -3   12.60    6.10 
   7  -9   3    1.20    4.70 
  -7   9  -3   -4.80    8.00 
   7 -10  -3   -3.10    4.30 
   6 -10  -3    5.90    4.10 
   5 -10  -3   -5.00    2.70 
   4 -10  -3   -2.90    2.70 
   3 -10  -3   25.40    6.60 
   2 -10  -3   10.90    4.50 
  -1 -10   3   -1.70    1.40 
  -1 -10   3    4.10    2.50 
   1 -10  -3    0.30    2.60 
   0 -10   3  420.36   17.10 
   0 -10   3  401.66   20.20 
   0 -10  -3  406.26   17.60 
   0 -10  -3  382.66   21.70 
  -1 -10  -3  603.44   20.60 
   1 -10   3  629.04   29.10 
   1 -10   3  652.83   24.70 
  -1 -10  -3  583.14   24.80 
   2 -10   3   11.30    4.40 
  -2 -10  -3    8.40    3.60 
  -2 -10  -3    7.20    3.30 
  -2  10  -3    2.20    4.70 
   3 -10   3   17.80    5.80 
  -3  10  -3   17.50    7.20 
  -4  10  -3   27.10   11.70 
   5 -10   3   -7.00    3.40 
  -5  10  -3   -7.00    5.30 
   6 -10   3   -1.50    5.60 
  -6  10  -3   -1.70    4.90 
   7 -10   3    0.80    5.60 
   5 -11  -3   12.00    5.30 
   4 -11  -3    3.10    3.50 
   3 -11  -3    7.70    4.80 
   2 -11  -3   63.59    9.90 
  -1 -11   3   18.40    3.60 
  -1 -11   3   14.10    4.30 
   1 -11  -3   10.70    4.30 
   0 -11   3   12.30    3.70 
   0 -11   3   -0.60    4.40 
   0 -11  -3    3.10    2.90 
   1 -11   3   13.50    4.80 
  -1 -11  -3   14.40    5.00 
  -1 -11  -3   13.10    4.20 
  -2 -11  -3    3.90    3.00 
   2 -11   3    3.80    3.90 
  -2 -11  -3   12.10    4.10 
   3 -11   3   67.79   10.90 
  -3 -11  -3   60.99    4.20 
  -3 -11  -3   51.09    4.20 
   4 -11   3    2.70    5.00 
  -4  11  -3   10.10    7.30 
   5 -11   3   14.30    6.80 
   6 -11   3   -4.50    3.90 
   4 -12  -3   -7.60    2.90 
   3 -12  -3   59.89   10.70 
   2 -12  -3    3.60    3.40 
   1 -12  -3   -1.30    2.40 
  -1 -12   3    2.60    3.50 
  -1 -12   3   -1.60    1.70 
   0 -12   3   62.29    9.70 
   0 -12  -3   53.79    7.90 
   0 -12   3   58.59   12.50 
   1 -12   3  218.98   14.40 
  -1 -12  -3  209.38   15.80 
  -1 -12  -3  194.98   12.30 
  -2 -12  -3   14.60    5.10 
   2 -12   3    9.70    5.70 
  -2 -12  -3   11.90    3.80 
   3 -12   3   -1.20    4.40 
   4 -12   3   18.40    7.80 
   5 -12   3   -0.40    5.60 
   4 -13  -3   -0.90    4.50 
   3 -13  -3    9.20    5.60 
   2 -13  -3   -0.90    3.40 
  -1 -13   3    0.30    2.10 
   1 -13  -3    2.50    3.90 
  -1 -13   3   -6.10    3.80 
   0 -13   3    6.60    3.70 
   0 -13  -3    6.80    3.10 
  -1 -13  -3    2.60    6.50 
   1 -13   3   -0.50    2.70 
  -1 -13  -3   -4.30    5.80 
  -2 -13  -3   21.60    6.20 
  -2 -13  -3   43.00    6.00 
   2 -13   3   36.50    7.80 
   3 -13   3   85.99   12.90 
   4 -13   3   35.90    8.60 
   3 -14  -3  137.99   14.70 
   2 -14  -3    4.90    5.00 
  -1 -14   3   12.00    3.40 
   1 -14  -3   20.30    6.30 
   0 -14  -3    3.70    3.60 
   0 -14   3   -3.80    3.00 
  -1 -14  -3   48.60    7.60 
   1 -14   3   37.80    7.50 
   2 -14   3   22.90    7.30 
  -2 -14  -3   20.90    5.30 
   3 -14   3    7.10    5.60 
   0 -15   3   -4.00    4.10 
   0 -15  -3   10.00    5.90 
   1 -15   3    8.40    4.80 
  -1 -15  -3    9.80    6.00 
   9   0  -4   22.60    6.90 
   8   0  -4   37.80    8.70 
   7   0  -4    9.40    4.80 
   6   0  -4    0.00    2.50 
   5   0  -4   68.19    8.90 
   5   0  -4   56.89    6.80 
   4   0  -4   11.50    3.30 
   4   0  -4   21.40    5.20 
   3   0  -4   26.20    3.40 
  -3   0   4   22.90    3.90 
   3   0  -4   24.80    5.20 
  -2   0   4  297.27   10.90 
   2   0  -4  280.97   10.40 
   1   0  -4 4248.88   73.99 
  -1   0   4 4207.98   73.99 
   2   0   4 9735.83  169.98 
  -2   0  -4 9749.02  171.18 
  -3   0  -4   83.59    8.30 
   3   0   4   73.19    7.60 
   4   0   4 1103.69   36.90 
  -4   0  -4 1110.89   37.90 
   5   0   4   13.70    4.50 
  -5   0  -4    8.10    4.30 
  -6   0  -4  195.48   18.00 
  -7   0  -4   96.79   15.60 
  -8   0  -4  115.09   19.00 
   8   0   4  116.49   14.60 
  -9   0  -4   -3.90    5.80 
   9   0   4   -3.10    5.20 
   9  -1  -4    5.90    5.50 
   9   1  -4   -1.00    4.60 
   8  -1  -4    2.80    3.80 
   8   1  -4    2.60    4.40 
   7  -1  -4   21.30    6.40 
   7   1  -4   19.40    5.60 
   6  -1  -4   13.30    4.80 
   6   1  -4    8.90    3.70 
   6   1  -4    7.80    5.20 
   5  -1  -4  107.19   11.80 
   5  -1  -4  113.09    9.70 
   5   1  -4   98.49    8.30 
   5   1  -4  130.89   12.00 
   4  -1  -4  138.39   12.40 
   4  -1  -4  179.68   11.20 
   4   1  -4  171.38   12.10 
   4   1  -4  175.88    9.80 
   3  -1  -4  119.79   10.20 
  -3  -1   4  124.89    7.40 
   3  -1  -4  133.29    8.40 
  -3   1   4  126.79    8.40 
   3   1  -4  132.09    7.20 
   3   1  -4  130.89    9.30 
   2  -1  -4 5673.93   99.99 
  -2  -1   4 5508.55   96.79 
   2   1  -4 5620.94   96.59 
  -2   1   4 5694.23  100.59 
   0  -1   4   75.19    4.90 
   0  -1  -4   63.79    4.90 
   0   1  -4   66.29    4.60 
   0   1   4   67.39    5.60 
  -1  -1  -4 1570.84   34.20 
   1  -1   4 1622.14   36.20 
  -1   1  -4 1585.94   36.60 
   1   1   4 1562.24   33.70 
   2  -1   4   88.69    7.70 
  -2  -1  -4   91.79    7.20 
  -2   1  -4   90.29    8.00 
   2   1   4   96.99    7.10 
  -3  -1  -4  398.46   18.10 
   3  -1   4  420.36   19.60 
  -3   1  -4  410.76   19.70 
   3   1   4  395.46   17.30 
   4  -1   4  941.41   34.40 
  -4  -1  -4  947.81   33.10 
   4   1   4  898.51   31.10 
  -4   1  -4  937.41   35.20 
  -5   1  -4   98.59   11.90 
   5   1   4  103.39   10.80 
  -6  -1  -4   97.89   12.20 
  -6   1  -4  112.49   13.90 
  -7  -1  -4   15.30    6.40 
  -7   1  -4    0.30    5.80 
  -8  -1  -4  137.39   16.70 
   8  -1   4  119.59   14.70 
   8   1   4  135.09   14.20 
  -8   1  -4  106.59   18.80 
  -9  -1  -4   23.30    9.60 
   9  -1   4   17.20    6.70 
   9   1   4    4.70    5.40 
  -9   1  -4   -8.70    6.60 
   9  -2  -4    4.50    4.50 
   9   2  -4   -3.80    4.00 
   8  -2  -4    7.70    5.20 
   8   2  -4    5.30    4.30 
   7  -2  -4   31.10    7.30 
   7   2  -4   16.30    5.10 
   6  -2  -4  159.88   13.20 
   6   2  -4  148.19   13.40 
   6   2  -4  148.19   10.80 
   5  -2  -4   15.60    4.60 
   5   2  -4   17.70    4.00 
   5   2  -4   13.20    4.60 
   4  -2  -4 1879.61   47.00 
   4  -2  -4 1916.51   55.19 
   4   2  -4 1932.01   47.00 
   4   2  -4 1880.71   41.10 
   3  -2  -4  565.74   19.70 
  -3  -2   4  568.14   16.30 
   3  -2  -4  585.84   24.60 
   3   2  -4  554.74   18.90 
  -3   2   4  563.74   20.30 
   3   2  -4  568.94   15.70 
   2  -2  -4 1724.63   38.20 
  -2  -2   4 1696.93   32.80 
   2   2  -4 1683.83   33.50 
  -2   2   4 1692.93   38.50 
   0  -2  -4  152.58    7.20 
   0  -2   4  139.59    7.00 
   0   2   4  151.38    6.80 
   0   2  -4  137.69    7.20 
   1  -2   4 1963.20   43.80 
  -1  -2  -4 1946.61   40.40 
  -1   2  -4 2040.40   45.10 
   1   2   4 1975.90   39.90 
   2  -2   4   37.70    6.20 
  -2  -2  -4   21.70    4.10 
   2   2   4   27.30    4.10 
  -2   2  -4   35.10    6.30 
  -3  -2  -4   61.99    6.90 
   3  -2   4   61.19    7.90 
  -3   2  -4   53.19    8.70 
   3   2   4   59.59    6.40 
   4  -2   4  194.28   15.40 
  -4  -2  -4  181.68   13.10 
  -4   2  -4  173.48   29.10 
   4   2   4  186.78   12.60 
  -5  -2  -4   98.49   10.70 
   5   2   4  122.19   10.70 
  -5   2  -4   96.19   12.30 
  -6  -2  -4    2.60    3.60 
  -6   2  -4    1.10    3.80 
   7  -2   4   24.60    7.60 
  -7  -2  -4   34.30    9.40 
  -7   2  -4   15.10    7.00 
   8  -2   4   20.70    7.60 
  -8  -2  -4   20.20    9.70 
   8   2   4   30.70    7.90 
  -8   2  -4   21.30   10.60 
  -9  -2  -4   -6.60    6.80 
   9  -2   4   -2.20    4.80 
  -9   2  -4   -4.80    5.40 
   9   2   4   -3.70    4.30 
   9  -3  -4    1.10    4.30 
   9   3  -4   -3.00    4.00 
   8  -3  -4    2.20    3.70 
   8   3  -4   11.00    4.40 
   7  -3  -4    6.70    4.40 
   7   3  -4    6.00    3.30 
   7   3  -4    3.30    3.90 
   6  -3  -4   37.20    8.00 
   6   3  -4   39.20    6.10 
   6   3  -4   33.70    6.80 
   5  -3  -4   -1.20    2.20 
   5   3  -4    2.20    2.50 
   5   3  -4    3.30    1.90 
   4  -3  -4  982.20   31.70 
   4  -3  -4 1018.30   38.80 
   4   3  -4 1039.60   24.60 
   4   3  -4  985.70   28.30 
   3  -3  -4  713.73   29.00 
   3  -3  -4  672.13   22.90 
  -3   3   4  683.03   24.20 
   3   3  -4  670.03   19.20 
   3   3  -4  687.93   16.40 
  -2  -3   4  137.59    5.10 
   2  -3  -4  126.19    8.20 
   2  -3  -4  118.99    9.80 
   2   3  -4  131.69    5.50 
  -2   3   4  145.09    9.20 
  -1  -3   4  712.53   16.30 
   1  -3  -4  723.23   20.00 
   1   3  -4  711.63   17.10 
  -1   3   4  702.03   20.00 
   0  -3  -4 1200.68   26.80 
   0  -3   4 1079.19   30.80 
   0   3   4 1202.08   26.60 
   0   3  -4 1166.18   28.30 
  -1  -3  -4   22.30    3.70 
   1  -3   4   19.80    4.30 
  -1   3  -4   21.70    4.40 
   1   3   4   16.50    3.00 
   2  -3   4   56.19    6.90 
  -2  -3  -4   47.90    4.80 
   2   3   4   51.79    5.10 
  -2   3  -4   52.59    8.10 
   3  -3   4  682.53   42.80 
  -3  -3  -4  708.23   23.30 
  -3   3  -4  677.23   28.50 
   3   3   4  670.13   21.20 
  -4  -3  -4 1168.08   35.30 
   4  -3   4 1109.19   42.80 
  -4   3  -4 1133.29   41.90 
   4   3   4 1185.28   33.30 
  -5  -3  -4  258.67   16.90 
   5   3   4  275.87   16.30 
  -5   3  -4  273.87   20.90 
  -6  -3  -4  125.89   12.90 
  -6   3  -4  145.59   16.00 
   6   3   4  102.79   11.00 
   7  -3   4   -0.60    4.10 
  -7  -3  -4   24.20    7.30 
  -7   3  -4    8.10    7.50 
   8  -3   4   34.00    9.00 
  -8  -3  -4   42.10   11.30 
   8   3   4   51.19    9.80 
  -8   3  -4   34.00   12.00 
  -9  -3  -4   -4.00    7.20 
   9  -3   4   -6.10    3.90 
   9   3   4    1.30    5.30 
   9  -4  -4    0.70    4.60 
   9   4  -4   -8.40    4.00 
   8  -4  -4   11.30    6.00 
   8   4  -4   28.30    5.80 
   7  -4  -4   -0.20    3.50 
   7   4  -4   -1.00    3.70 
   7   4  -4   -5.30    2.00 
   6  -4  -4   -1.20    2.90 
   6   4  -4    1.70    2.00 
   6   4  -4   -3.70    2.90 
   5  -4  -4   40.60    8.10 
   5   4  -4   39.70    6.10 
   5   4  -4   32.30    3.90 
   4  -4  -4   42.60    7.60 
   4   4  -4   67.49    4.40 
   3  -4  -4  699.23   24.30 
   3  -4  -4  692.33   29.70 
   3   4  -4  688.43   15.10 
   3   4  -4  665.93   16.50 
  -3   4   4  687.33   25.10 
   2  -4  -4   15.70    4.50 
   2  -4  -4    8.50    3.00 
  -2  -4   4    9.30    1.30 
  -2   4   4    8.60    2.80 
   2   4  -4   11.50    1.70 
   1  -4  -4  393.76   14.50 
  -1  -4   4  403.96   11.20 
  -1   4   4  393.76   14.90 
   1   4  -4  384.36   12.10 
   0  -4   4 1153.98   28.50 
   0  -4  -4 1174.98   27.40 
   0   4   4 1143.69   27.20 
   0   4  -4 1166.18   29.50 
  -1  -4  -4  149.49    8.10 
   1  -4   4  154.98   10.20 
  -1   4  -4  151.98   10.50 
   1   4   4  154.48    7.40 
  -2  -4  -4 2673.63   53.59 
   2  -4   4 2750.62   64.39 
   2   4   4 2639.34   51.79 
  -2   4  -4 2577.64   63.59 
  -3  -4  -4   95.69    7.80 
   3  -4   4   91.99   10.40 
   3   4   4  106.29    7.60 
  -3   4  -4  108.69   11.30 
  -4  -4  -4   23.20    5.50 
   4   4   4   25.40    4.70 
  -4   4  -4   21.90    6.60 
  -5  -4  -4   89.29    9.30 
  -5   4  -4   78.69   14.40 
   5   4   4   74.99    7.80 
  -6  -4  -4   32.00    7.10 
  -6   4  -4   31.10    9.60 
   6   4   4   23.80    5.70 
   7  -4   4   42.20   10.00 
  -7  -4  -4   37.90    8.60 
  -7   4  -4   24.30    9.20 
   8  -4   4   12.90    6.10 
  -8  -4  -4   -1.30    4.90 
  -8   4  -4    7.00    6.00 
   8   4   4    3.30    3.30 
  -9  -4  -4   -9.90    6.90 
   9  -4   4    7.30    6.90 
   9   4   4    7.70    5.30 
  -9   4  -4   -2.70    7.10 
   8  -5  -4   12.50    5.50 
   8   5  -4   29.60    6.00 
   7  -5  -4    4.50    3.80 
   7   5  -4   -2.10    3.20 
   7   5  -4    5.70    2.50 
   6  -5  -4   35.60    8.40 
   6   5  -4   38.70    4.30 
   6   5  -4   33.70    5.60 
   5  -5  -4   -2.00    1.70 
   5   5  -4    0.70    1.20 
   4  -5  -4  258.07   16.00 
   4   5  -4  275.67    7.70 
   4   5  -4  275.57    8.40 
   3  -5  -4  751.42   26.60 
   3  -5  -4  791.22   33.20 
  -3   5   4  760.82   27.80 
   2  -5  -4 1784.82   51.09 
   2  -5  -4 1833.02   44.10 
  -2   5   4 1802.22   44.90 
  -1  -5   4 1476.55   30.50 
   1  -5  -4 1508.15   36.10 
  -1   5   4 1469.45   36.40 
   0  -5  -4 6835.12  122.59 
   0  -5   4 7161.28  125.89 
   0   5  -4 7081.59  126.79 
   0   5   4 6967.00  123.29 
  -1  -5  -4   12.10    3.30 
   1  -5   4   13.30    4.10 
   1   5   4   10.00    2.30 
  -1   5  -4    9.90    3.50 
   2  -5   4   19.30    4.80 
  -2  -5  -4   16.70    3.40 
  -2   5  -4   13.20    4.90 
   2   5   4   13.80    2.90 
   3  -5   4    1.90    3.10 
  -3  -5  -4    2.30    1.90 
  -3   5  -4    9.20    3.80 
   3   5   4    5.30    2.70 
  -4  -5  -4   11.70    3.80 
  -4   5  -4   18.70    6.20 
   4   5   4   14.80    4.00 
  -5  -5  -4    9.60    3.80 
  -5   5  -4    9.80    5.70 
   5   5   4   20.50    4.70 
   6  -5   4    5.80    4.30 
  -6  -5  -4    4.50    3.30 
  -6   5  -4    8.60    6.40 
   6   5   4   -1.40    3.00 
   7  -5   4   13.90    6.80 
  -7  -5  -4   15.10    6.00 
  -7   5  -4   41.90   11.90 
   8  -5   4   25.00    8.00 
  -8  -5  -4   18.10    8.20 
  -8   5  -4   23.00    9.90 
   8   5   4   19.70    5.50 
   8  -6  -4   44.10   10.10 
   7  -6  -4   49.70   10.50 
   7   6  -4   59.59    4.60 
   7   6  -4   56.79    6.20 
   6  -6  -4  119.09   12.70 
   6   6  -4  141.09    6.60 
   5  -6  -4   76.79    9.70 
   4  -6  -4   46.20    8.10 
   3  -6  -4  108.39    9.80 
   2  -6  -4  252.37   13.80 
   2  -6  -4  238.58   16.70 
  -2   6   4  237.18   13.80 
   1  -6  -4  775.32   24.30 
   1  -6  -4  788.52   29.30 
  -1  -6   4  819.42   20.50 
  -1   6   4  797.92   25.30 
   1   6  -4  804.32   21.50 
   0  -6   4   32.20    5.40 
   0  -6  -4   32.70    4.20 
   0   6  -4   34.80    5.70 
   0   6   4   31.20    5.00 
  -1  -6  -4  285.87   12.00 
   1  -6   4  275.67   15.40 
  -1   6  -4  250.27   15.20 
   1   6   4  265.57   11.20 
   2  -6   4  727.53   29.40 
  -2  -6  -4  688.33   20.50 
  -2   6  -4  684.43   29.30 
   2   6   4  676.13   18.70 
  -3  -6  -4  111.79    7.90 
   3   6   4  121.09    6.90 
  -3   6  -4  111.09   12.60 
  -4  -6  -4    3.90    3.10 
   4   6   4    3.20    3.00 
  -4   6  -4    0.80    3.90 
   5  -6   4   73.19   12.10 
  -5  -6  -4   79.39    8.00 
  -5   6  -4   64.99   13.70 
   5   6   4   70.39    7.30 
   6  -6   4    3.80    4.40 
  -6  -6  -4   -0.90    2.90 
  -6   6  -4   -2.60    4.10 
   6   6   4   -4.60    3.00 
   7  -6   4   16.30    7.70 
  -7  -6  -4   23.40    7.30 
   7   6   4   33.70    6.70 
  -7   6  -4   33.50   11.90 
  -8  -6  -4   22.50    7.60 
   8  -6   4   16.30    6.70 
  -8   6  -4   11.40    7.90 
   8   6   4   21.30    6.20 
   7  -7  -4    0.20    3.90 
   6  -7  -4   17.60    6.40 
   5  -7  -4   54.69   10.20 
   4  -7  -4  603.44   26.90 
   3  -7  -4   35.10    6.60 
   2  -7  -4  299.57   15.60 
   2  -7  -4  290.57   19.50 
  -2   7   4  276.07   15.90 
   1  -7  -4  244.28   19.90 
  -1  -7   4  257.37    9.60 
   1  -7  -4  274.27   13.80 
  -1  -7   4  248.68   10.70 
  -1   7   4  247.68   21.20 
   1   7  -4  250.27   11.30 
   0  -7   4   56.79    5.50 
   0  -7   4   60.09    6.70 
   0  -7  -4   59.89    6.90 
   0  -7  -4   55.39    5.70 
   0   7   4   47.80    5.60 
   0   7  -4   53.09    6.40 
  -1  -7  -4  105.29    7.70 
   1  -7   4  101.39    9.90 
  -1   7  -4  103.29   10.30 
   1   7   4  101.59    7.10 
  -2  -7  -4   54.49    5.50 
   2  -7   4   67.49    8.70 
   2   7   4   61.39    5.10 
  -2   7  -4   71.29   11.70 
   3  -7   4    1.20    2.60 
  -3  -7  -4   -0.10    1.80 
  -3   7  -4    4.40    4.20 
   3   7   4    2.40    1.80 
  -4  -7  -4   75.69    6.90 
   4  -7   4   99.59   11.30 
   4   7   4   79.19    5.90 
  -4   7  -4   78.89   14.50 
  -5  -7  -4  119.19    9.20 
   5  -7   4  129.39   13.70 
   5   7   4  112.69    7.70 
  -5   7  -4  106.99   17.70 
  -6  -7  -4   63.79    8.00 
   6  -7   4   53.19   11.50 
  -6   7  -4   60.59   14.10 
   6   7   4   63.39    6.80 
  -7  -7  -4   21.30    6.20 
   7  -7   4   14.50    7.20 
  -7   7  -4   18.70   10.10 
   7   7   4   21.20    4.30 
  -8  -7  -4   24.50    7.70 
   8  -7   4   12.70    7.10 
  -8   7  -4   17.80   10.10 
   8  -8  -4    3.00    4.90 
   6  -8  -4   11.30    6.00 
   5  -8  -4  166.98   15.50 
   4  -8  -4  283.87   18.80 
   3  -8  -4    0.00    2.60 
   2  -8  -4   25.40    5.70 
   1  -8  -4   -1.00    3.50 
  -1  -8   4    4.10    1.70 
  -1  -8   4    3.40    2.40 
   1  -8  -4    5.50    3.00 
  -1   8   4    3.30    2.60 
   0  -8  -4   -0.20    1.70 
   0  -8  -4    2.20    3.10 
   0  -8   4    3.80    2.10 
   0  -8   4   -5.80    2.10 
   0   8  -4   -1.20    1.90 
   0   8   4    1.20    2.00 
   1  -8   4   -1.40    2.30 
  -1  -8  -4   -1.20    2.50 
   1  -8   4   -0.90    3.00 
  -1   8  -4    0.60    2.40 
   1   8   4    1.70    1.80 
  -2  -8  -4    5.10    3.20 
   2  -8   4   12.20    4.40 
  -2   8  -4    5.70    3.70 
   2   8   4   12.30    3.10 
  -3  -8  -4   -0.70    1.70 
   3  -8   4   -1.50    2.00 
  -3   8  -4   -5.20    2.40 
   3   8   4    1.90    1.60 
  -4  -8  -4    5.80    2.50 
   4  -8   4    0.50    3.40 
   4   8   4    2.60    1.70 
  -4   8  -4    1.30    4.50 
   5  -8   4   -3.00    2.20 
  -5  -8  -4    6.40    2.70 
  -5   8  -4   -3.60    4.30 
   5   8   4    0.10    1.80 
  -6  -8  -4   21.00    4.50 
   6  -8   4   19.40    7.90 
   6   8   4   22.30    3.60 
   6   8   4   18.00    3.30 
  -6   8  -4   16.60    8.00 
   7  -8   4   -0.40    3.40 
   7   8   4   -2.40    1.90 
  -7   8  -4   -7.90    5.60 
   7  -9  -4   12.80    6.30 
   5  -9  -4   -4.90    2.50 
   4  -9  -4    2.90    3.50 
   3  -9  -4  129.89   12.10 
   2  -9  -4    9.60    3.70 
  -1  -9   4   25.90    3.80 
   1  -9  -4   38.20    7.00 
  -1  -9   4   33.10    5.30 
  -1   9   4   14.60    4.40 
   0  -9   4   -2.00    3.10 
   0  -9  -4    2.50    2.30 
   0  -9   4    5.70    2.60 
   0  -9  -4   10.70    4.50 
   0   9   4    5.00    2.50 
   1  -9   4   43.80    8.50 
   1  -9   4   48.30    6.20 
  -1  -9  -4   47.00    8.00 
  -1  -9  -4   41.10    6.50 
  -1   9  -4   51.69   11.40 
   1   9   4   43.20    6.30 
   2  -9   4  259.77   16.20 
  -2  -9  -4  256.87   13.90 
  -2  -9  -4  255.87   12.60 
  -2   9  -4  242.88   19.30 
   2   9   4  234.78   11.50 
   3  -9   4  161.98   14.10 
  -3  -9  -4  159.28    9.20 
  -3   9  -4  160.08   17.00 
   3   9   4  160.48    8.30 
   4  -9   4   68.89   11.40 
  -4  -9  -4   55.69    5.10 
  -4   9  -4   50.69   11.60 
   5  -9   4    4.80    4.80 
  -5  -9  -4   -0.40    1.50 
  -5   9  -4    5.50    6.10 
   6  -9   4  114.99   13.90 
  -6   9  -4   81.29   17.70 
   7  -9   4    0.60    7.00 
   7 -10  -4   15.50    7.00 
   6 -10  -4    0.20    4.20 
   5 -10  -4    1.10    3.20 
   4 -10  -4   36.10    8.70 
   3 -10  -4  103.89   10.90 
   2 -10  -4  218.58   15.20 
  -1 -10   4   28.70    5.10 
   1 -10  -4   45.50    7.40 
  -1 -10   4   38.00    4.30 
   0 -10   4  272.47   16.30 
   0 -10  -4  277.27   18.70 
   0 -10   4  275.17   13.70 
   0 -10  -4  223.88   16.50 
   0  10   4  260.07   15.30 
  -1 -10  -4  321.17   18.20 
  -1 -10  -4  296.17   14.40 
   1 -10   4  293.37   20.90 
   1 -10   4  298.07   16.40 
  -1  10  -4  294.37   19.60 
   1  10   4  288.17   14.90 
  -2 -10  -4   53.29    7.60 
  -2 -10  -4   47.00    6.10 
   2 -10   4   48.00    8.50 
   2  10   4   49.50    5.30 
  -2  10  -4   24.50    8.40 
  -3 -10  -4    2.20    3.00 
  -3 -10  -4    2.20    2.10 
   3 -10   4    5.90    4.70 
   3  10   4    5.70    2.20 
  -3  10  -4   -5.10    4.10 
   4 -10   4   -2.10    4.00 
  -4  10  -4    5.00    7.00 
   5 -10   4   10.10    5.10 
  -5  10  -4   -0.90    4.90 
   6 -10   4   12.10    6.30 
  -6  10  -4    8.90    6.20 
   7 -10   4    1.50    5.40 
  -7  10  -4    3.80    8.00 
   5 -11  -4   17.60    6.70 
   4 -11  -4    5.50    3.70 
   3 -11  -4    5.10    4.90 
   2 -11  -4   24.00    6.30 
  -1 -11   4  700.43   20.10 
   1 -11  -4  661.53   26.60 
  -1 -11   4  693.53   23.00 
   0 -11   4  192.98   11.70 
   0 -11  -4  180.28   12.20 
   0 -11   4  162.48   13.80 
  -1 -11  -4   59.09    9.20 
   1 -11   4   65.09    8.00 
  -1 -11  -4   62.59    7.80 
   2 -11   4   -1.20    2.90 
  -2 -11  -4    3.00    3.10 
  -2 -11  -4    0.20    3.60 
  -2  11  -4   -0.30    4.10 
   3 -11   4    8.70    5.70 
  -3 -11  -4   11.10    3.00 
  -3 -11  -4   16.70    3.60 
  -3  11  -4   16.90    6.10 
   4 -11   4   34.20    9.10 
  -4  11  -4   50.49   12.20 
   5 -11   4   21.40    8.10 
  -5  11  -4   20.40    9.70 
   6 -11   4   24.30   11.30 
  -6  11  -4   45.10   18.80 
   5 -12  -4    4.30    4.00 
   4 -12  -4    5.30    4.80 
   3 -12  -4   11.90    6.10 
   2 -12  -4    3.10    4.30 
   1 -12  -4   16.60    4.90 
  -1 -12   4   13.90    3.10 
  -1 -12   4   13.80    4.30 
   0 -12  -4   11.90    3.90 
   0 -12   4   15.40    5.70 
  -1 -12  -4   -0.40    5.30 
   1 -12   4   11.70    4.40 
  -1 -12  -4   13.40    5.20 
  -2 -12  -4   -1.10    4.20 
  -2 -12  -4    2.90    3.10 
   2 -12   4   -3.30    3.20 
  -3 -12  -4   -0.30    2.30 
   3 -12   4   -0.60    3.80 
   4 -12   4   11.90    5.90 
   5 -12   4   -5.70    3.90 
   4 -13  -4   -3.50    5.00 
   3 -13  -4   -4.20    3.30 
  -1 -13   4    9.60    3.10 
  -1 -13   4   15.00    4.80 
   1 -13  -4   11.20    5.00 
   0 -13  -4   40.20    7.00 
   0 -13   4   37.90    6.50 
  -1 -13  -4   12.70    8.40 
   1 -13   4    9.70    4.30 
  -1 -13  -4   18.20    5.00 
  -2 -13  -4   12.60    3.70 
   2 -13   4    5.80    3.70 
   3 -13   4   -8.70    3.50 
   4 -13   4   41.30   10.10 
   3 -14  -4   -3.20    4.60 
   2 -14  -4    2.00    4.20 
   1 -14  -4   17.90    5.60 
  -1 -14   4    1.90    2.80 
   0 -14   4   27.10    5.60 
   0 -14  -4   29.10    6.90 
  -1 -14  -4   16.80    5.60 
   1 -14   4   11.10    4.50 
   2 -14   4   38.50    8.50 
  -2 -14  -4   40.80    6.70 
   3 -14   4    0.30    4.70 
   1 -15  -4   27.60    7.90 
   0 -15   4   70.49    8.60 
   0 -15  -4   67.79   10.30 
   1 -15   4    4.30    5.00 
  -1 -15  -4   -0.50    5.30 
   9   0  -5   -5.10    3.70 
   7   0  -5    4.20    3.70 
   6   0  -5   -1.20    2.60 
   5   0  -5   -4.80    2.70 
   5   0  -5    1.10    2.20 
   4   0  -5    0.30    2.30 
  -4   0   5    0.40    1.50 
   4   0  -5    0.30    1.40 
   3   0  -5   -0.40    1.10 
  -3   0   5    2.00    1.40 
   3   0  -5    0.20    1.70 
   2   0  -5   -0.70    0.70 
  -2   0   5   -0.40    0.90 
  -1   0   5    1.20    1.20 
   1   0  -5    1.80    1.60 
   0   0  -5    1.50    1.70 
   0   0   5    3.10    2.50 
   1   0   5   -0.60    1.30 
  -1   0  -5    0.90    1.70 
   2   0   5    4.60    2.50 
  -2   0  -5    1.30    2.10 
  -3   0  -5   -0.60    1.60 
   3   0   5    1.30    2.30 
   4   0   5    1.40    2.90 
  -4   0  -5   -2.00    2.30 
  -5   0  -5    4.10    3.70 
  -6   0  -5   -0.50    3.40 
  -7   0  -5    6.20    4.80 
   8   0   5    0.40    3.70 
  -8   0  -5   -6.20    5.20 
  -9   0  -5    3.50    6.10 
   9   0   5   -2.00    3.70 
   9  -1  -5    8.00    4.40 
   9   1  -5   -0.10    3.80 
   8  -1  -5   19.90    6.30 
   8   1  -5   17.30    6.00 
   7  -1  -5   17.80    6.30 
   7   1  -5   14.20    5.00 
   6  -1  -5   11.80    4.60 
   6   1  -5   14.70    5.80 
   6   1  -5    9.60    3.20 
   5  -1  -5   54.99    8.20 
   5  -1  -5   84.79   10.50 
   5   1  -5   75.09   16.30 
   5   1  -5   58.59    6.70 
  -4  -1   5  204.08   11.20 
   4  -1  -5  211.78   12.10 
   4   1  -5  216.08   13.90 
   4   1  -5  196.38   10.40 
   3  -1  -5  318.87   16.80 
   3  -1  -5  305.77   13.20 
  -3  -1   5  311.47   12.50 
  -3   1   5  316.37   14.00 
   3   1  -5  316.37   12.10 
   3   1  -5  299.57   14.50 
   2  -1  -5  878.61   23.30 
  -2  -1   5  903.41   21.60 
   2   1  -5  897.41   21.40 
  -2   1   5  882.71   23.60 
   1  -1  -5  394.46   12.90 
  -1  -1   5  390.36   12.40 
   1   1  -5  387.36   12.60 
  -1   1   5  384.76   12.70 
   0  -1  -5  826.32   21.30 
   0  -1   5  829.92   20.90 
   0   1  -5  796.02   21.10 
   0   1   5  806.82   20.40 
  -1  -1  -5 2160.68   45.20 
   1  -1   5 2149.98   46.30 
   1   1   5 2123.39   44.40 
   2  -1   5 2297.17   52.69 
  -2  -1  -5 2253.67   50.79 
   2   1   5 2293.17   49.80 
  -2   1  -5 2349.06   54.29 
  -3  -1  -5  188.08   12.60 
   3  -1   5  193.98   13.30 
  -3   1  -5  197.48   13.70 
   3   1   5  177.18   11.50 
  -4  -1  -5  311.07   18.20 
   4  -1   5  302.97   18.70 
  -4   1  -5  308.57   19.60 
   4   1   5  287.07   16.60 
  -5  -1  -5   -2.30    2.80 
  -5   1  -5    3.20    3.00 
   5   1   5   -2.10    2.30 
  -6  -1  -5  140.09   15.00 
  -6   1  -5  122.09   15.50 
  -7  -1  -5   31.10    9.80 
  -7   1  -5   30.70   10.30 
   8  -1   5   -1.40    3.00 
  -8  -1  -5    7.60   10.70 
   8   1   5   -2.00    3.50 
  -8   1  -5    8.20    7.40 
   9  -1   5    5.70    4.60 
  -9  -1  -5   -0.30    8.50 
   9   1   5    0.30    5.10 
  -9   1  -5    9.70    8.10 
   9  -2  -5   -8.00    4.00 
   9   2  -5    4.80    5.80 
   8  -2  -5    7.20    5.20 
   8   2  -5    6.10    3.50 
   7  -2  -5   16.10    6.00 
   7   2  -5    7.20    3.40 
   6  -2  -5    8.00    4.20 
   6   2  -5    8.70    4.30 
   6   2  -5   13.10    5.10 
   5  -2  -5    6.70    3.90 
   5   2  -5    5.60    3.40 
   5   2  -5    0.90    2.20 
   4  -2  -5  221.18   16.50 
   4  -2  -5  244.98   13.80 
   4   2  -5  261.17   11.40 
   4   2  -5  246.78   13.90 
  -4   2   5  262.87   15.00 
  -3  -2   5 1750.92   37.00 
   3  -2  -5 1737.73   41.70 
   3  -2  -5 1708.93   48.20 
   3   2  -5 1777.82   36.30 
   3   2  -5 1744.03   40.90 
  -3   2   5 1721.63   42.60 
  -2  -2   5    3.30    1.70 
   2  -2  -5    4.50    2.00 
   2   2  -5    1.90    1.50 
  -2   2   5    0.90    1.40 
  -1  -2   5 2771.12   50.89 
   1  -2  -5 2756.82   53.89 
   1   2  -5 2754.52   51.59 
  -1   2   5 2750.12   53.99 
   0  -2   5  458.75   14.80 
   0  -2  -5  454.65   14.70 
   0   2  -5  470.25   15.50 
   0   2   5  459.65   14.20 
   1  -2   5  792.32   23.90 
  -1  -2  -5  777.92   21.70 
  -1   2  -5  819.52   24.80 
   1   2   5  781.32   21.30 
  -2  -2  -5  516.45   18.70 
   2  -2   5  536.15   21.40 
  -2   2  -5  555.64   22.30 
   2   2   5  528.95   17.80 
   3  -2   5 1042.30   34.70 
  -3  -2  -5  961.00   30.40 
  -3   2  -5  953.80   34.30 
   3   2   5  949.90   28.50 
   4  -2   5 1114.49   39.90 
  -4  -2  -5 1160.08   37.30 
   4   2   5 1179.48   35.70 
  -4   2  -5 1174.58   42.20 
  -5  -2  -5  128.69   13.30 
  -5   2  -5  142.39   14.80 
   5   2   5  120.59   12.00 
  -6  -2  -5  580.54   29.50 
  -6   2  -5  553.84   32.40 
  -7  -2  -5   48.90   11.40 
  -7   2  -5   37.70   10.90 
  -8  -2  -5   30.30    9.30 
   8  -2   5   10.40    6.20 
  -8   2  -5    8.20    7.80 
   8   2   5   17.70    6.00 
  -9  -2  -5    3.30    7.70 
   9  -2   5    1.10    5.60 
  -9   2  -5    4.60    6.50 
   9   2   5   -9.10    3.80 
   9  -3  -5    3.00    5.00 
   9   3  -5   -4.00    4.10 
   8  -3  -5   28.80    8.40 
   8   3  -5   30.40    6.40 
   7  -3  -5   51.79   10.50 
   7   3  -5   43.20    6.90 
   7   3  -5   45.30    8.30 
   6  -3  -5  198.88   15.40 
   6   3  -5  172.18   11.00 
   6   3  -5  215.38   15.20 
   5  -3  -5  228.98   14.90 
   5   3  -5  199.38   10.40 
   5   3  -5  209.88   13.30 
   4  -3  -5  111.49   12.00 
   4  -3  -5   92.19    9.00 
   4   3  -5  110.99    6.60 
  -4   3   5   87.99    8.90 
   4   3  -5  103.69    8.50 
   3  -3  -5  207.88   12.00 
  -3  -3   5  209.88    8.50 
   3   3  -5  208.88    8.30 
   3   3  -5  206.68   10.20 
   2  -3  -5    1.30    1.60 
  -2  -3   5    0.80    0.80 
   2   3  -5    1.90    1.70 
  -2   3   5    6.10    2.40 
   1  -3  -5  464.85   15.60 
  -1  -3   5  457.25   13.20 
   1   3  -5  456.35   13.80 
  -1   3   5  451.55   15.70 
   0  -3   5  320.77   12.40 
   0  -3  -5  321.77   12.00 
   0   3   5  310.27   11.60 
   0   3  -5  311.77   12.90 
  -1  -3  -5 3978.50   75.49 
   1  -3   5 3980.90   79.59 
   1   3   5 4055.79   73.89 
  -1   3  -5 4057.69   81.29 
  -2  -3  -5  553.64   18.90 
   2  -3   5  528.55   22.20 
   2   3   5  583.64   18.50 
  -2   3  -5  561.34   23.50 
  -3  -3  -5  122.29    9.50 
   3  -3   5  119.09   11.50 
   3   3   5  123.49    8.70 
  -3   3  -5  127.39   12.10 
  -4  -3  -5 1115.99   35.70 
   4   3   5 1116.99   33.30 
  -4   3  -5 1124.39   42.20 
  -5  -3  -5   51.59    9.20 
   5   3   5   32.30    7.10 
  -5   3  -5   39.40    9.80 
  -6  -3  -5    4.80    3.60 
  -6   3  -5    1.20    5.60 
  -7  -3  -5    2.80    4.80 
  -7   3  -5   15.30    8.10 
   8  -3   5    9.80    6.20 
  -8  -3  -5    9.20    7.20 
   8   3   5    3.10    4.40 
  -8   3  -5   15.30    9.10 
   9  -3   5    9.60    6.80 
  -9  -3  -5   13.90    9.00 
   9   3   5   30.10    7.90 
  -9   3  -5   14.90    8.40 
   9  -4  -5   -1.00    4.20 
   9   4  -5   11.70    4.70 
   8  -4  -5    7.90    6.10 
   8   4  -5   15.50    4.40 
   7  -4  -5    6.00    4.70 
   7   4  -5   -0.50    2.10 
   7   4  -5   -3.50    3.70 
   6  -4  -5   12.80    5.50 
   6   4  -5   13.70    3.40 
   6   4  -5    6.00    4.30 
   5  -4  -5  181.18   13.70 
   5   4  -5  136.09   10.00 
   5   4  -5  157.38    8.30 
   4  -4  -5   32.70    6.70 
   4   4  -5   30.40    3.30 
   4   4  -5   34.80    4.50 
   3  -4  -5    1.20    2.10 
  -3  -4   5    0.50    1.00 
   3  -4  -5   -1.10    2.80 
   3   4  -5    3.30    1.60 
   3   4  -5    0.30    1.90 
  -3   4   5   -0.80    2.00 
  -2  -4   5 3423.36   59.39 
   2  -4  -5 3414.16   70.49 
  -2   4   5 3468.05   71.29 
   2   4  -5 3488.75   61.19 
  -1  -4   5  923.21   21.40 
   1  -4  -5  916.61   25.30 
  -1   4   5  893.41   25.30 
   1   4  -5  916.11   22.80 
   0  -4   5  191.18   10.00 
   0  -4  -5  196.08    9.60 
   0   4   5  183.98    9.10 
   0   4  -5  175.98   10.10 
   1  -4   5  140.09   10.00 
  -1  -4  -5  146.89    8.70 
   1   4   5  141.79    7.60 
  -1   4  -5  138.39   10.40 
   2  -4   5 5304.87  109.09 
  -2  -4  -5 5395.46   99.59 
   2   4   5 5417.76   97.49 
  -2   4  -5 5456.35  111.39 
   3  -4   5   -0.10    3.00 
  -3  -4  -5    7.30    2.90 
   3   4   5    3.80    2.90 
  -3   4  -5    7.90    5.50 
  -4  -4  -5  561.64   23.00 
   4   4   5  581.64   21.40 
  -4   4  -5  534.85   28.80 
  -5  -4  -5   16.70    5.50 
  -5   4  -5   17.20    7.60 
   5   4   5   34.90    6.50 
  -6  -4  -5   22.40    6.50 
  -6   4  -5   15.00    7.80 
   6   4   5   33.50    7.00 
   7  -4   5    1.10    4.60 
  -7  -4  -5   15.30    5.10 
  -7   4  -5   -1.20    6.10 
   8  -4   5   10.60    7.00 
  -8  -4  -5   10.10    6.80 
  -8   4  -5    8.10    8.20 
   8   4   5   12.60    5.50 
   9  -4   5   -6.40    4.70 
   9   4   5   -9.00    4.30 
   8  -5  -5   13.70    7.00 
   8   5  -5   13.10    4.40 
   7  -5  -5    7.40    5.00 
   7   5  -5   22.80    4.10 
   7   5  -5   23.70    5.60 
   6  -5  -5   -1.60    2.90 
   6   5  -5    4.20    1.70 
   6   5  -5   -1.50    2.70 
   5  -5  -5    5.40    3.90 
   5   5  -5    1.00    1.60 
   5   5  -5    2.30    2.50 
   4  -5  -5   16.80    4.80 
   4   5  -5   17.40    2.80 
   4   5  -5   20.20    2.70 
   3  -5  -5    4.40    3.30 
   3  -5  -5    3.90    4.20 
   3   5  -5    5.80    1.20 
  -3   5   5    2.60    2.40 
   3   5  -5    6.10    1.10 
  -2  -5   5  533.85   11.70 
   2  -5  -5  551.44   25.30 
   2  -5  -5  528.25   20.20 
  -2   5   5  530.25   21.00 
   2   5  -5  532.05   13.40 
   1  -5  -5  251.27   12.30 
  -1  -5   5  238.38   11.50 
   1   5  -5  248.28   10.60 
  -1   5   5  265.27   12.80 
   0  -5  -5   21.70    4.20 
   0  -5   5   22.60    4.30 
   0   5  -5   11.00    3.50 
   0   5   5   17.60    3.70 
   1  -5   5   82.19    8.20 
  -1  -5  -5   69.69    6.60 
   1   5   5   78.49    5.80 
  -1   5  -5   74.39    8.40 
  -2  -5  -5   19.70    3.90 
   2  -5   5   15.80    5.60 
  -2   5  -5   19.70    5.60 
   2   5   5   15.30    3.30 
  -3  -5  -5   97.49    8.00 
   3  -5   5   83.59   10.20 
  -3   5  -5   84.69   10.90 
   3   5   5   89.29    7.40 
  -4  -5  -5    8.20    3.10 
  -4   5  -5    1.90    3.50 
   4   5   5    0.80    3.10 
  -5  -5  -5    2.70    2.40 
   5   5   5    4.00    3.30 
  -5   5  -5   -0.40    4.80 
  -6  -5  -5    0.20    2.80 
  -6   5  -5   -9.90    5.50 
   6   5   5   -1.40    3.20 
   7  -5   5    1.60    4.20 
  -7   5  -5    4.60    6.40 
   8  -5   5    2.50    5.80 
  -8  -5  -5    5.20    5.50 
  -8   5  -5  -12.00    4.40 
   8   5   5    2.90    4.10 
   8  -6  -5   12.30    6.30 
   7  -6  -5   -2.20    3.90 
   7   6  -5    5.00    2.00 
   7   6  -5   -2.40    3.00 
   6  -6  -5  125.89   13.50 
   6   6  -5  134.09    6.60 
   5  -6  -5  175.68   14.70 
   4  -6  -5  321.37   18.50 
   3  -6  -5    1.60    2.40 
  -2  -6   5 1326.97   23.50 
   2  -6  -5 1326.97   44.00 
   2  -6  -5 1196.28   50.69 
  -2   6   5 1332.47   38.00 
   2   6  -5 1345.67   25.50 
   1  -6  -5   37.80    5.90 
  -1  -6   5   35.70    3.90 
   1   6  -5   36.30    4.30 
  -1   6   5   34.40    6.00 
   0  -6  -5   18.50    3.90 
   0  -6   5    9.70    3.10 
   0   6  -5   11.70    3.40 
   0   6   5   14.00    3.60 
   1  -6   5  320.97   17.20 
  -1  -6  -5  341.27   14.30 
   1   6   5  361.86   13.70 
  -1   6  -5  331.57   18.00 
   2  -6   5  738.53   30.10 
  -2  -6  -5  722.43   22.50 
   2   6   5  725.63   20.70 
  -2   6  -5  750.12   31.20 
  -3  -6  -5    8.80    3.30 
   3   6   5   15.80    3.40 
  -3   6  -5    9.20    4.60 
  -4  -6  -5  213.78   12.90 
   4   6   5  187.48   10.90 
  -4   6  -5  181.28   17.50 
  -5  -6  -5   12.10    4.20 
  -5   6  -5   16.80    7.40 
   5   6   5   18.50    4.50 
  -6  -6  -5   -5.60    3.00 
   6  -6   5   -1.10    3.20 
  -6   6  -5   13.40    6.50 
   7  -6   5   31.70    9.60 
  -7  -6  -5   18.10    6.40 
   7   6   5   29.40    7.10 
  -7   6  -5   25.40    9.10 
   8  -6   5   24.60    7.80 
  -8  -6  -5   29.40    8.10 
  -8   6  -5   36.90   10.50 
   8   6   5   18.30    5.80 
   8  -7  -5    5.90    7.60 
   7  -7  -5    8.50    5.50 
   6  -7  -5  163.98   15.60 
   5  -7  -5   70.69   11.40 
   4  -7  -5    4.10    3.40 
   3  -7  -5   78.29    8.80 
   2  -7  -5   20.00    4.80 
  -1  -7   5   60.99    5.40 
   1  -7  -5   59.89    6.80 
   1  -7  -5   62.29    9.70 
   1   7  -5   58.19    5.70 
  -1   7   5   54.99    6.40 
   0  -7  -5  210.88   11.40 
   0  -7   5  192.28   11.90 
   0   7   5  207.18   11.70 
   0   7  -5  210.78   12.90 
  -1  -7  -5  288.77   13.70 
   1  -7   5  310.17   17.50 
   1   7   5  294.17   13.00 
  -1   7  -5  301.87   18.10 
  -2  -7  -5   52.59    6.00 
   2  -7   5   43.70    8.50 
  -2   7  -5   40.20    8.50 
   2   7   5   41.10    4.50 
  -3  -7  -5   71.49    6.80 
   3   7   5   68.69    5.70 
  -3   7  -5   65.59   12.00 
  -4  -7  -5  178.08   11.30 
  -4   7  -5  197.08   19.30 
   4   7   5  164.78    9.10 
   5  -7   5    4.90    4.40 
  -5  -7  -5    8.90    3.50 
   5   7   5    3.10    2.80 
  -5   7  -5    8.80    6.30 
   6  -7   5   38.70    9.90 
  -6  -7  -5   27.50    6.20 
   6   7   5   46.90    6.70 
  -6   7  -5   36.50   10.60 
  -7  -7  -5   16.30    6.30 
   7  -7   5   15.70    7.50 
  -7   7  -5   12.50    8.30 
   8  -7   5    5.20    6.70 
  -8  -7  -5    7.90    6.70 
  -8   7  -5    1.90    6.90 
   8  -8  -5    2.10    3.80 
   7  -8  -5    1.00    5.30 
   6  -8  -5   -8.60    3.90 
   5  -8  -5   34.00    8.10 
   4  -8  -5   13.30    5.10 
   3  -8  -5   65.39    8.40 
   2  -8  -5   15.70    4.50 
  -1  -8   5    1.90    1.50 
   1  -8  -5    1.90    3.40 
  -1  -8   5    2.90    2.30 
   1  -8  -5   -1.50    1.70 
  -1   8   5    3.80    2.60 
   1   8  -5    1.70    2.00 
   0  -8   5   77.49    8.20 
   0  -8  -5   88.29    7.80 
   0  -8  -5   66.99   14.90 
   0  -8   5   89.89    7.30 
   0   8  -5   88.49    8.90 
   0   8   5   77.19   13.90 
   1  -8   5    1.60    2.90 
  -1  -8  -5    2.00    3.20 
   1   8   5    5.80    2.40 
  -1   8  -5   -0.30    3.00 
  -2  -8  -5   -2.10    2.50 
   2   8   5    1.40    1.80 
  -2   8  -5   -0.90    2.20 
   3  -8   5   18.80    6.20 
  -3  -8  -5   19.60    4.30 
   3   8   5   23.80    4.00 
  -3   8  -5   32.30    9.40 
  -4  -8  -5  575.24   20.80 
   4  -8   5  587.14   28.90 
   4   8   5  586.14   17.70 
  -4   8  -5  534.55   33.10 
   5  -8   5   30.90    9.00 
  -5  -8  -5   52.29    6.60 
  -5   8  -5   22.40    9.90 
   5   8   5   52.69    5.20 
  -6  -8  -5  138.89   10.40 
   6  -8   5  145.89   16.50 
  -6   8  -5  175.18   21.30 
   6   8   5  131.79    8.50 
   7  -8   5   12.80    6.30 
  -7  -8  -5    3.70    3.70 
   7   8   5   -4.90    2.20 
  -7   8  -5    0.90    4.70 
   6  -9  -5   17.70    6.40 
   5  -9  -5   19.30    7.00 
   4  -9  -5  106.99   11.90 
   3  -9  -5   10.70    4.30 
   2  -9  -5    6.20    3.60 
   1  -9  -5   16.00    4.70 
  -1  -9   5   15.10    2.90 
  -1  -9   5   20.30    4.20 
   0  -9  -5   -1.60    1.90 
   0  -9   5    5.40    3.50 
   0  -9  -5    6.60    3.60 
   0  -9   5   -1.30    1.70 
   0   9  -5    4.30    2.50 
   0   9   5    3.10    2.60 
  -1  -9  -5    3.10    3.20 
  -1  -9  -5    0.80    3.10 
   1  -9   5   -3.80    3.00 
  -1   9  -5   -2.80    2.90 
   1   9   5   -0.80    2.10 
  -2  -9  -5    4.20    2.80 
  -2   9  -5   -3.60    3.50 
   2   9   5   -4.20    1.80 
   3  -9   5   61.49   10.30 
  -3  -9  -5   62.89    6.60 
   3   9   5   72.89    6.00 
  -3   9  -5   69.09   13.60 
  -4  -9  -5  242.98   12.30 
   4  -9   5  256.47   19.30 
   4   9   5  261.27   10.70 
  -4   9  -5  253.47   23.10 
  -5  -9  -5   -1.10    2.50 
   5  -9   5    5.50    3.80 
  -5   9  -5    4.80    5.90 
   5   9   5    3.80    2.10 
   6  -9   5   13.60    6.40 
  -6  -9  -5   13.80    3.20 
  -6   9  -5    5.70    7.70 
   7  -9   5   -3.00    3.40 
  -7   9  -5   -9.90    9.10 
   7 -10  -5    5.20    5.00 
   6 -10  -5    0.90    3.90 
   5 -10  -5    8.90    5.80 
   4 -10  -5   38.00    8.40 
   3 -10  -5    2.50    3.20 
   2 -10  -5   57.39    9.40 
  -1 -10   5    8.70    2.50 
  -1 -10   5    8.00    3.30 
   1 -10  -5   10.70    3.90 
   0 -10  -5    4.20    2.60 
   0 -10   5    2.60    2.60 
   0 -10   5   -0.20    3.50 
   0 -10  -5    1.80    4.40 
   0  10  -5    5.90    3.40 
   0  10   5   -0.50    2.50 
   1 -10   5   31.70    6.90 
  -1 -10  -5    8.20    5.20 
   1  10   5   28.10    5.60 
  -1  10  -5   18.60    6.50 
   2 -10   5   39.50    8.10 
  -2 -10  -5   44.60    6.90 
  -2 -10  -5   60.79    8.90 
   2  10   5   56.99    5.90 
  -2  10  -5   33.10    8.90 
  -3 -10  -5   35.70    5.40 
   3 -10   5   37.70    9.20 
  -3 -10  -5   35.10    5.70 
   3  10   5   31.90    5.00 
  -3  10  -5   27.60    9.10 
   4 -10   5   19.80    7.10 
  -4 -10  -5   25.00    4.40 
   4  10   5   32.90    3.90 
  -4  10  -5   38.70   11.90 
   5 -10   5  111.29   13.80 
  -5  10  -5  117.09   19.50 
   6 -10   5   29.20    7.60 
  -6  10  -5   18.60   10.30 
   5 -11  -5    0.40    2.80 
   4 -11  -5   19.70    6.50 
   3 -11  -5    1.90    4.30 
   2 -11  -5   83.19   10.40 
   1 -11  -5   10.70    4.40 
  -1 -11   5    5.20    3.50 
  -1 -11   5    8.80    2.70 
   0 -11   5   85.69    7.90 
   0 -11   5   73.69   10.20 
   0 -11  -5   87.19    8.80 
  -1 -11  -5   36.80    7.10 
   1 -11   5   44.80    7.60 
  -1 -11  -5   39.50    7.90 
  -1  11  -5   30.00    7.90 
   1  11   5   37.00    6.70 
  -2 -11  -5   10.60    4.90 
  -2 -11  -5    9.50    3.80 
   2 -11   5    9.40    5.00 
  -2  11  -5    2.70    4.80 
   2  11   5   12.80    3.60 
  -3 -11  -5    0.40    2.20 
   3 -11   5   -1.20    3.30 
   3  11   5    0.40    2.30 
  -3  11  -5   -3.30    3.80 
  -4 -11  -5    3.10    2.50 
   4 -11   5   13.90    6.30 
  -4  11  -5    1.00    5.50 
   5 -11   5   -7.20    3.40 
  -5  11  -5    9.30    5.70 
   5 -12  -5    6.40    4.30 
   4 -12  -5    7.30    5.30 
   3 -12  -5   13.60    6.00 
   2 -12  -5   -0.10    3.00 
  -1 -12   5    7.40    4.10 
  -1 -12   5    1.50    2.00 
   1 -12  -5    4.40    4.00 
   0 -12  -5   58.49    8.70 
   0 -12   5   66.19   10.20 
  -1 -12  -5    3.30    5.40 
   1 -12   5    8.30    3.50 
  -1 -12  -5    3.50    3.80 
  -2 -12  -5    0.80    5.30 
  -2 -12  -5   13.30    4.60 
   2 -12   5   19.50    5.60 
   3 -12   5   14.20    6.90 
  -3 -12  -5   10.60    3.30 
  -3 -12  -5    2.10    4.20 
  -3  12  -5   15.10    7.10 
   4 -12   5    6.30    5.20 
  -4  12  -5   -7.40    5.20 
   5 -12   5    1.30    7.40 
  -5  12  -5   24.10    8.50 
   4 -13  -5   13.40    5.90 
   3 -13  -5    2.00    4.70 
   2 -13  -5    8.30    4.80 
   1 -13  -5   12.60    4.70 
  -1 -13   5   -1.80    4.20 
  -1 -13   5    7.40    2.80 
   0 -13  -5   16.00    5.20 
   0 -13   5   14.70    4.00 
   1 -13   5    2.10    3.60 
  -1 -13  -5    0.70    4.50 
   2 -13   5   -0.70    3.70 
  -2 -13  -5   11.40    4.10 
   3 -13   5   -6.40    4.40 
  -3 -13  -5    0.40    3.00 
   4 -13   5   50.99   12.30 
   3 -14  -5    5.60    6.20 
   2 -14  -5   82.19   10.60 
   1 -14  -5   -0.40    3.80 
  -1 -14   5   -6.40    2.30 
   0 -14   5    8.00    3.80 
   0 -14  -5    9.10    4.70 
  -1 -14  -5    2.60    5.20 
   1 -14   5    2.80    4.10 
   2 -14   5   39.60    9.10 
  -2 -14  -5   62.89    8.30 
   3 -14   5    8.10    5.30 
   1 -15  -5   10.90    5.70 
   0 -15  -5   -4.60    4.80 
   0 -15   5   -1.60    4.20 
   1 -15   5   -4.50    3.90 
  -1 -15  -5   -6.20    5.20 
   9   0  -6   -0.70    4.50 
   8   0  -6   14.60    5.00 
   7   0  -6   29.00    6.40 
   6   0  -6  161.48   12.50 
   5   0  -6   35.20    7.40 
   5   0  -6   32.80    6.30 
  -4   0   6   63.89    6.50 
   4   0  -6   61.69    8.00 
   4   0  -6   65.09    6.60 
  -3   0   6  130.19    8.50 
   3   0  -6  123.49    8.00 
   2   0  -6    9.30    2.60 
  -2   0   6    8.60    2.30 
  -1   0   6  275.07   10.50 
   1   0  -6  281.87   11.20 
   0   0  -6   36.00    4.60 
   0   0   6   40.40    5.00 
  -1   0  -6 2568.94   54.19 
   1   0   6 2530.15   52.79 
  -2   0  -6 1977.50   48.50 
   2   0   6 2029.90   47.50 
  -3   0  -6  107.39   10.00 
   3   0   6   98.39    9.40 
  -4   0  -6  363.56   20.80 
   4   0   6  374.56   20.10 
  -5   0  -6   23.00    7.00 
  -6   0  -6   27.40    8.00 
  -7   0  -6   17.70    8.00 
  -8   0  -6   13.90    7.10 
   9   0   6   15.20    7.10 
  -9   0  -6   11.40    7.60 
   9  -1  -6    2.70    4.00 
   9   1  -6    1.90    5.10 
   8  -1  -6    6.10    4.50 
   8   1  -6    1.50    3.70 
   7  -1  -6    8.80    4.40 
   7   1  -6   -2.10    2.80 
   6  -1  -6   53.39    8.50 
   6   1  -6   40.60    6.90 
   5  -1  -6   -3.30    2.20 
   5   1  -6    0.90    3.00 
   5   1  -6    2.40    2.40 
   4  -1  -6   14.40    5.00 
  -4  -1   6   21.80    4.50 
   4  -1  -6   32.40    5.60 
  -4   1   6   25.10    5.10 
   4   1  -6   23.50    5.60 
   4   1  -6   18.90    4.00 
   3  -1  -6   70.79    6.30 
  -3  -1   6   76.79    6.10 
   3   1  -6   60.89    5.30 
  -3   1   6   66.69    6.50 
   2  -1  -6 1257.57   30.70 
  -2  -1   6 1285.97   29.00 
  -2   1   6 1291.57   31.30 
   2   1  -6 1266.47   29.10 
  -1  -1   6  120.59    6.60 
   1  -1  -6  136.49    7.60 
   1   1  -6  121.59    7.30 
  -1   1   6  118.59    7.10 
   0  -1  -6   47.40    5.50 
   0  -1   6   66.69    5.70 
   0   1  -6   57.29    5.30 
   0   1   6   60.99    5.40 
   1  -1   6 2395.66   50.89 
  -1  -1  -6 2374.06   50.29 
  -1   1  -6 2311.67   51.59 
   1   1   6 2331.77   49.40 
  -2  -1  -6  616.94   21.80 
   2  -1   6  629.24   22.90 
  -2   1  -6  587.24   23.00 
   2   1   6  556.34   20.20 
   3  -1   6  206.68   13.80 
  -3  -1  -6  219.18   13.90 
  -3   1  -6  223.18   15.00 
   3   1   6  191.18   12.50 
  -4  -1  -6  124.09   12.00 
   4  -1   6  117.29   11.30 
   4   1   6  119.89   10.90 
  -4   1  -6  134.89   12.90 
  -5  -1  -6   55.79   10.60 
  -5   1  -6   71.79   13.10 
  -6  -1  -6   13.90    5.30 
  -6   1  -6   -2.30    2.70 
  -7  -1  -6    4.80    5.40 
  -7   1  -6   18.60    8.60 
  -8  -1  -6   36.90   11.00 
  -8   1  -6   15.50    9.00 
  -9  -1  -6   28.30    9.50 
   9  -1   6   11.10    6.40 
  -9   1  -6    3.00    7.90 
   9  -2  -6    3.20    5.00 
   8  -2  -6   15.40    6.30 
   8   2  -6   14.40    5.00 
   7  -2  -6    4.30    3.40 
   7   2  -6    5.00    2.90 
   6  -2  -6  170.98   13.70 
   6   2  -6  149.49   11.50 
   6   2  -6  151.88   13.90 
   5  -2  -6   85.89    9.10 
   5   2  -6   84.09    9.30 
   5   2  -6   68.19    6.90 
   4  -2  -6   12.90    5.20 
  -4  -2   6   19.00    3.90 
   4  -2  -6    9.50    4.30 
   4   2  -6   18.30    5.20 
  -4   2   6   10.20    3.60 
   4   2  -6   17.90    3.70 
   3  -2  -6   33.50    5.50 
  -3  -2   6   39.40    4.30 
   3  -2  -6   36.90    7.10 
   3   2  -6   35.70    4.00 
  -3   2   6   37.20    6.00 
   2  -2  -6  789.22   23.10 
  -2  -2   6  770.02   19.40 
  -2   2   6  773.82   23.20 
   2   2  -6  798.92   20.40 
   1  -2  -6 6356.66  112.99 
  -1  -2   6 6245.78  109.89 
  -1   2   6 6461.15  112.99 
   1   2  -6 6404.36  111.19 
   0  -2   6 1191.68   29.10 
   0  -2  -6 1239.78   30.20 
   0   2  -6 1176.68   29.80 
   0   2   6 1210.38   28.70 
  -1  -2  -6  206.08   10.60 
   1  -2   6  215.28   11.60 
   1   2   6  207.18   10.40 
  -1   2  -6  208.58   11.90 
   2  -2   6   34.50    6.10 
  -2  -2  -6   36.20    5.80 
   2   2   6   41.80    5.20 
  -2   2  -6   33.10    6.50 
   3  -2   6 1895.31   52.39 
  -3  -2  -6 1932.61   49.20 
   3   2   6 1947.51   47.10 
  -3   2  -6 1906.01   53.59 
   4  -2   6    6.70    4.30 
  -4  -2  -6    4.90    3.70 
  -4   2  -6    7.40    4.20 
   4   2   6    2.70    3.30 
  -5  -2  -6   26.60    7.20 
   5   2   6   34.90    7.50 
  -5   2  -6   15.30    6.90 
  -6  -2  -6   61.69   11.80 
  -6   2  -6   37.40   10.40 
  -7  -2  -6    8.30    6.80 
  -7   2  -6   12.20    7.60 
   8  -2   6    0.00    3.90 
  -8  -2  -6    5.00    7.00 
  -8   2  -6    1.40    4.40 
   9  -2   6    8.10    5.00 
  -9  -2  -6   -2.20    7.10 
   9   2   6    1.90    5.10 
  -9   2  -6  -10.00    5.00 
   9  -3  -6    0.00    4.80 
   9   3  -6    2.40    4.40 
   8  -3  -6    3.90    4.40 
   8   3  -6   -7.70    3.10 
   7   3  -6   31.60    6.20 
   6  -3  -6    5.40    3.90 
   6   3  -6   12.20    3.60 
   5  -3  -6    1.30    2.80 
   5   3  -6   -0.60    1.70 
   5   3  -6    5.90    3.60 
  -4  -3   6  208.78   10.20 
   4  -3  -6  215.78   13.60 
   4   3  -6  216.28   12.30 
   4   3  -6  209.78    9.60 
  -3  -3   6 1083.09   25.30 
   3  -3  -6 1092.79   37.90 
   3  -3  -6 1084.39   31.60 
  -3   3   6 1112.49   32.80 
   3   3  -6 1058.09   25.10 
  -2  -3   6  224.18    8.30 
   2  -3  -6  216.48   11.40 
  -2   3   6  195.08   11.10 
   2   3  -6  214.98    9.10 
   1  -3  -6  120.49    7.70 
  -1  -3   6  113.59    6.80 
  -1   3   6  117.99    7.70 
   1   3  -6  117.59    6.90 
   0  -3   6    1.80    1.70 
   0  -3  -6    1.20    2.10 
   0   3   6   -0.30    1.00 
   0   3  -6   -0.10    1.40 
   1  -3   6 2258.27   51.89 
  -1  -3  -6 2312.57   49.10 
  -1   3  -6 2255.47   53.29 
   1   3   6 2239.18   47.10 
  -2  -3  -6 1061.59   30.00 
   2  -3   6 1117.49   34.80 
  -2   3  -6 1117.79   36.00 
   2   3   6 1083.99   29.10 
   3  -3   6   22.80    5.90 
  -3  -3  -6   38.10    6.60 
   3   3   6   25.60    5.00 
  -3   3  -6   26.10    6.50 
  -4  -3  -6  180.78   13.70 
   4   3   6  180.18   12.20 
  -4   3  -6  180.78   16.30 
  -5  -3  -6  107.99   16.70 
  -5   3  -6  128.89   14.80 
   5   3   6  136.59   11.90 
  -6  -3  -6  138.59   14.10 
  -6   3  -6  149.09   17.00 
  -7  -3  -6   11.50    5.60 
  -7   3  -6   -8.20    3.50 
  -8  -3  -6   29.20    8.80 
   8  -3   6   30.10    9.10 
  -8   3  -6   38.60   11.20 
  -9  -3  -6   -9.50    7.50 
   9   3   6    7.30    4.90 
   9  -4  -6   -0.60    7.90 
   9   4  -6   -5.20    3.40 
   8  -4  -6    0.90    3.30 
   8   4  -6    1.70    3.10 
   7  -4  -6    1.50    3.20 
   7   4  -6    2.40    2.50 
   7   4  -6    2.30    4.10 
   6  -4  -6    7.30    4.30 
   6   4  -6    2.80    2.40 
   6   4  -6    6.00    3.10 
   5  -4  -6   67.19    8.60 
   5   4  -6   75.69    7.70 
   5   4  -6   55.99    5.10 
   4  -4  -6    7.50    3.70 
   4   4  -6    3.40    2.60 
   4   4  -6    3.30    2.00 
   3  -4  -6  851.11   34.00 
   3  -4  -6  809.32   27.90 
  -3   4   6  803.22   28.40 
   3   4  -6  869.81   20.60 
   2  -4  -6 2832.82   61.29 
  -2  -4   6 2900.21   51.99 
   2   4  -6 2897.81   54.09 
  -2   4   6 2881.61   62.59 
  -1  -4   6  679.33   18.80 
   1  -4  -6  698.53   21.80 
   1   4  -6  705.53   20.10 
  -1   4   6  709.63   22.20 
   0  -4  -6  296.87   12.70 
   0  -4   6  295.37   13.00 
   0   4   6  289.87   12.40 
   0   4  -6  290.97   13.80 
  -1  -4  -6    5.40    3.20 
   1  -4   6    3.50    2.60 
  -1   4  -6    4.70    3.00 
   1   4   6    1.70    1.50 
   2  -4   6  454.35   21.60 
  -2  -4  -6  476.05   18.10 
   2   4   6  476.95   17.00 
  -2   4  -6  457.75   22.50 
  -3  -4  -6   -0.20    2.20 
   3  -4   6    0.20    2.80 
  -3   4  -6   -0.40    2.90 
   3   4   6   -1.50    2.50 
  -4  -4  -6   -4.70    2.20 
   4   4   6    5.00    3.30 
  -4   4  -6   -0.30    2.90 
  -5  -4  -6   21.80    5.90 
  -5   4  -6   20.60    7.90 
   5   4   6   30.10    6.20 
  -6  -4  -6   32.00    8.10 
  -6   4  -6   44.50   12.00 
  -7  -4  -6   23.10    7.00 
  -7   4  -6   28.10   10.20 
   8  -4   6    0.90    3.50 
  -8  -4  -6   -4.60    6.40 
   8  -5  -6    9.00    6.00 
   8   5  -6   -0.70    3.00 
   7  -5  -6    3.10    3.30 
   7   5  -6   -3.00    1.90 
   7   5  -6    8.20    3.80 
   6  -5  -6   14.70    5.20 
   6   5  -6   20.40    3.80 
   6   5  -6   18.80    4.80 
   5  -5  -6   61.19    9.90 
   5   5  -6   54.49    5.00 
   5   5  -6   64.79    6.10 
   4  -5  -6    0.40    2.30 
   4   5  -6   -2.30    1.50 
   4   5  -6    6.70    3.30 
  -3  -5   6  377.96   10.10 
   3  -5  -6  382.56   18.30 
   3   5  -6  387.36   11.00 
   3   5  -6  387.66   11.70 
   2  -5  -6   -2.10    1.30 
  -2  -5   6    1.50    1.20 
  -2   5   6    0.50    2.10 
   1  -5  -6  827.42   25.20 
  -1  -5   6  798.32   21.20 
  -1   5   6  792.62   25.00 
   1   5  -6  825.72   23.20 
   0  -5  -6 6195.28  113.29 
   0  -5   6 6306.57  114.69 
   0   5   6 6232.18  112.99 
   0   5  -6 6163.08  116.69 
   1  -5   6  237.78   14.10 
  -1  -5  -6  235.48   12.30 
  -1   5  -6  241.58   14.80 
   1   5   6  236.28   11.10 
   2  -5   6  511.85   23.90 
  -2  -5  -6  551.54   19.60 
   2   5   6  535.95   17.80 
  -2   5  -6  544.85   25.50 
  -3  -5  -6  172.58   11.30 
   3   5   6  166.78   10.40 
  -3   5  -6  149.49   14.40 
  -4  -5  -6  368.56   18.70 
   4   5   6  396.76   17.40 
  -4   5  -6  372.46   24.70 
  -5  -5  -6  129.69   11.40 
  -5   5  -6   97.59   16.20 
   5   5   6  112.79   12.50 
  -6  -5  -6   68.09   10.60 
  -6   5  -6   52.29   12.90 
   6   5   6   64.19    9.10 
   7  -5   6   -0.40    3.50 
  -7   5  -6   -0.10    3.50 
   8  -5   6    0.40    4.10 
  -8  -5  -6   15.60    7.40 
  -8   5  -6    5.10    7.10 
   8  -6  -6   10.80    5.70 
   7  -6  -6    6.30    4.00 
   7   6  -6    2.90    2.20 
   7   6  -6    0.10    2.80 
   6  -6  -6    9.70    5.10 
   6   6  -6   15.80    3.00 
   5  -6  -6  194.08   15.40 
   4  -6  -6    5.30    3.60 
   3  -6  -6    0.60    2.20 
   2  -6  -6  398.76   18.20 
   2  -6  -6  392.86   22.20 
  -2  -6   6  388.36   10.40 
  -2   6   6  386.26   18.50 
   2   6  -6  388.36   12.20 
  -1  -6   6  646.54   18.90 
   1  -6  -6  650.23   22.70 
   1   6  -6  656.93   20.90 
  -1   6   6  665.13   24.70 
   0  -6  -6    3.70    2.40 
   0  -6   6    4.00    2.50 
   0   6   6    6.30    2.70 
   0   6  -6    5.90    3.00 
   1  -6   6    4.70    3.20 
  -1  -6  -6   -0.30    2.90 
  -1   6  -6    0.90    2.80 
   1   6   6   -0.30    1.50 
  -2  -6  -6  164.48   10.60 
   2  -6   6  175.58   13.90 
   2   6   6  162.18    9.10 
  -3  -6  -6   37.90    6.50 
   3   6   6   40.30    5.10 
  -3   6  -6   38.30    9.40 
  -4  -6  -6    3.10    3.20 
  -4   6  -6   -0.50    3.50 
   4   6   6    5.80    3.80 
  -5  -6  -6    0.20    2.30 
  -5   6  -6   -1.40    3.60 
   5   6   6    4.40    3.80 
  -6  -6  -6   52.49    9.90 
  -6   6  -6   74.09   15.20 
   6   6   6   61.39    8.80 
  -7  -6  -6  -10.30    3.90 
  -7   6  -6  -11.10    5.90 
  -8  -6  -6    4.60    6.10 
   8  -6   6  -10.30    6.20 
   8   6   6   -0.40    3.60 
   7  -7  -6  110.89   13.90 
   6  -7  -6    6.60    4.80 
   5  -7  -6   49.10    9.80 
   4  -7  -6   48.80    8.40 
   3  -7  -6  170.68   12.90 
  -2  -7   6   37.50    2.90 
   2  -7  -6   29.20    6.10 
   2   7  -6   27.20    3.10 
   1  -7  -6   14.60    4.50 
  -1  -7   6   24.00    4.10 
  -1   7   6   21.30    5.00 
   1   7  -6   19.00    4.10 
   0  -7   6    4.30    3.30 
   0  -7  -6    1.10    2.30 
   0   7   6   10.20    3.20 
   0   7  -6    1.40    2.80 
   1  -7   6   84.79   12.90 
  -1  -7  -6   76.29    7.90 
   1   7   6   78.39    6.90 
  -1   7  -6   84.09    9.50 
  -2  -7  -6  700.03   23.30 
   2  -7   6  665.23   30.20 
  -2   7  -6  691.93   31.60 
   2   7   6  694.93   21.30 
  -3  -7  -6   28.70    5.70 
   3   7   6   37.00    5.30 
  -3   7  -6   37.10    9.80 
  -4  -7  -6  119.69    9.80 
  -4   7  -6  115.19   15.00 
   4   7   6  123.19    8.40 
  -5  -7  -6   87.79    9.20 
  -5   7  -6   80.09   16.30 
   5   7   6   82.39    7.70 
  -6  -7  -6  191.58   14.20 
   6  -7   6  174.78   17.60 
  -6   7  -6  126.89   21.40 
   7  -7   6   12.40    5.80 
  -7  -7  -6   20.40    5.90 
  -7   7  -6    7.10    5.60 
   8  -7   6   13.20    6.40 
  -8  -7  -6   22.50    6.90 
  -8   7  -6    9.30    9.20 
   7  -8  -6    5.10    4.90 
   6  -8  -6  114.89   13.50 
   5  -8  -6   22.40    6.80 
   4  -8  -6    5.90    4.30 
   3  -8  -6   94.59   10.00 
  -2  -8   6    1.10    1.30 
   2  -8  -6    3.80    2.90 
  -2  -8   6   -0.40    0.80 
   1  -8  -6    2.10    2.40 
  -1  -8   6    6.90    2.30 
  -1  -8   6    4.30    2.50 
   1  -8  -6    8.70    4.80 
   1   8  -6    6.80    2.60 
  -1   8   6    7.40    3.20 
   0  -8  -6   20.20    4.60 
   0  -8   6   20.10    4.70 
   0   8  -6   14.70    4.60 
   0   8   6   21.30    4.30 
   1  -8   6   72.79    8.90 
  -1  -8  -6   65.29    7.90 
  -1   8  -6   60.79    9.90 
   1   8   6   68.49    6.50 
  -2  -8  -6   10.80    4.00 
   2   8   6    7.90    2.80 
  -2   8  -6   10.60    5.20 
  -3  -8  -6    4.60    3.00 
  -3   8  -6    7.50    4.60 
   3   8   6    4.90    2.50 
  -4  -8  -6    5.00    3.20 
  -4   8  -6   -0.40    5.20 
   4   8   6    4.60    2.30 
   5  -8   6   99.69   12.90 
  -5  -8  -6  117.49    9.80 
  -5   8  -6  121.29   19.90 
   5   8   6   83.59    7.30 
   6  -8   6   76.99   13.70 
  -6  -8  -6   53.59    8.40 
  -6   8  -6   83.29   17.10 
   6   8   6   63.79    6.80 
   7  -8   6   12.50    5.70 
  -7  -8  -6    5.70    4.70 
  -7   8  -6   16.90    8.50 
   7  -9  -6   -2.90    4.00 
   6  -9  -6    4.40    4.30 
   5  -9  -6    9.90    5.10 
   4  -9  -6   13.10    5.40 
   3  -9  -6   32.40    7.80 
  -2  -9   6   42.50    2.30 
  -2  -9   6   39.00    2.70 
   2  -9  -6   51.39    8.90 
  -1  -9   6    9.10    2.60 
  -1  -9   6    6.00    2.80 
   1  -9  -6    9.50    3.90 
   1   9  -6    2.40    2.90 
   0  -9   6    1.00    2.20 
   0  -9  -6    7.50    4.40 
   0  -9  -6    0.80    2.60 
   0   9  -6    3.20    2.30 
   0   9   6    5.70    3.10 
   1  -9   6   55.59    8.40 
   1  -9   6   51.19    8.90 
  -1  -9  -6   62.99    7.80 
  -1   9  -6   45.50    9.20 
   1   9   6   57.59    6.90 
  -2  -9  -6   16.00    4.30 
   2  -9   6   10.60    4.00 
   2   9   6   11.20    3.50 
  -2   9  -6   14.40    6.30 
  -3  -9  -6  137.89   10.10 
   3  -9   6  153.28   14.00 
  -3   9  -6  151.78   16.90 
   3   9   6  144.79    9.00 
   4  -9   6   -4.00    3.50 
  -4  -9  -6    5.10    2.80 
  -4   9  -6    4.40    4.70 
   4   9   6    5.80    2.60 
   5  -9   6    6.10    5.20 
  -5  -9  -6    8.20    3.40 
  -5   9  -6   -4.70    5.60 
   5   9   6    3.80    2.70 
   6  -9   6   -4.10    4.40 
  -6  -9  -6   -0.50    3.40 
  -6   9  -6   12.20    6.20 
   7  -9   6    0.30    6.10 
  -7   9  -6   -4.40    5.50 
   7 -10  -6   -4.20    3.90 
   6 -10  -6    6.30    5.10 
   5 -10  -6   43.30    9.30 
   4 -10  -6    1.00    3.60 
   3 -10  -6   19.30    6.40 
   2 -10  -6    2.90    3.40 
   1 -10  -6    5.40    3.70 
  -1 -10   6    9.00    2.80 
   0 -10   6   33.70    6.10 
   0 -10  -6   43.80    7.20 
   0 -10   6   36.10   11.10 
   0  10  -6   32.00    7.00 
   1 -10   6    6.10    3.60 
  -1 -10  -6   -0.70    4.20 
  -1 -10  -6    1.60    3.30 
  -1  10  -6   -5.00    3.80 
   1  10   6    4.10    3.00 
   2 -10   6   91.29   10.40 
  -2 -10  -6  100.99    9.00 
   2  10   6   95.59    8.50 
  -2  10  -6   92.39   14.80 
   3 -10   6   41.60    9.00 
  -3 -10  -6   28.80    5.30 
  -3  10  -6   31.40    9.50 
   3  10   6   34.30    5.40 
   4 -10   6   13.70    6.00 
  -4 -10  -6   15.50    4.20 
   4  10   6   13.80    3.40 
  -4  10  -6   11.70    7.00 
  -5 -10  -6    4.20    2.80 
   5 -10   6    3.70    4.40 
  -5  10  -6   -0.60    6.00 
   6 -10   6   -3.00    3.50 
  -6  10  -6   16.70    8.00 
   6 -11  -6    5.50    4.70 
   5 -11  -6    0.00    3.10 
   4 -11  -6   14.00    5.80 
   3 -11  -6   38.00    8.70 
   2 -11  -6   29.20    7.40 
  -1 -11   6   68.09    5.80 
   1 -11  -6   69.49    8.70 
  -1 -11   6   63.69    7.00 
   0 -11   6  126.59    9.70 
   0 -11  -6   86.59    9.40 
   0 -11   6  103.09   10.40 
   0  11  -6   93.89   10.30 
  -1 -11  -6  297.87   19.70 
   1 -11   6  284.37   17.00 
  -1 -11  -6  265.27   15.80 
  -1  11  -6  280.07   20.20 
   1  11   6  320.17   16.90 
  -2 -11  -6  142.99   13.30 
  -2 -11  -6  156.88   11.60 
   2 -11   6  173.18   14.80 
  -2  11  -6  184.98   17.80 
  -3 -11  -6    3.90    3.40 
   3 -11   6   -1.20    4.10 
  -3 -11  -6    8.40    3.10 
  -3  11  -6   -6.20    4.80 
   3  11   6    1.60    2.60 
   4 -11   6   19.70    7.00 
  -4 -11  -6   30.90    5.20 
  -4 -11  -6   31.20    5.10 
  -4  11  -6   30.60   10.00 
   5 -11   6    0.80    5.00 
  -5  11  -6    4.00    6.60 
   6 -11   6    4.10    6.30 
  -6  11  -6   10.60    7.90 
   5 -12  -6    2.50    4.30 
   4 -12  -6    1.30    3.80 
   3 -12  -6   13.50    6.10 
   2 -12  -6   -6.50    2.80 
  -1 -12   6  141.49    8.50 
  -1 -12   6  153.08   10.50 
   1 -12  -6  143.89   12.60 
   0 -12  -6   19.70    5.70 
   0 -12   6   23.20    5.10 
   0 -12   6   24.70    6.10 
  -1 -12  -6   -1.00    3.60 
   1 -12   6   -3.00    2.80 
  -2 -12  -6    9.70    5.20 
   2 -12   6    1.50    4.00 
  -2 -12  -6   -3.00    2.80 
   2  12   6   -0.50    2.80 
  -2  12  -6    6.20    5.40 
  -3 -12  -6   22.00    5.00 
   3 -12   6   20.80    7.40 
  -3 -12  -6   23.20    6.70 
  -3  12  -6   31.40   10.30 
   4 -12   6   -8.30    4.40 
  -4  12  -6   -1.00    6.10 
   5 -12   6   -6.50    2.90 
  -5  12  -6   -4.40    6.20 
   4 -13  -6   65.79   12.20 
   3 -13  -6   11.60    5.30 
   2 -13  -6    8.50    5.00 
  -1 -13   6   -5.00    4.30 
  -1 -13   6    0.40    2.30 
   1 -13  -6    2.90    3.30 
   0 -13  -6   20.70    6.20 
   0 -13   6   21.90    5.20 
   1 -13   6    7.50    4.50 
  -1 -13  -6   -9.10    4.20 
  -2 -13  -6    6.80    4.20 
   2 -13   6    5.20    5.00 
  -3 -13  -6    0.10    3.50 
   3 -13   6    4.70    3.90 
   4 -13   6   25.00    8.50 
  -4  13  -6   12.90    8.30 
   3 -14  -6    0.40    4.40 
   2 -14  -6   42.30    8.80 
   1 -14  -6   -1.60    4.80 
  -1 -14   6    0.60    2.80 
   0 -14   6    3.80    3.60 
   0 -14  -6    5.00    4.80 
  -1 -14  -6   -6.00    4.10 
   1 -14   6   -3.60    3.70 
   2 -14   6   20.80    7.30 
   3 -14   6    1.60    5.50 
   0 -15  -6   68.59   10.90 
   0 -15   6   77.99   10.00 
   9   0  -7    6.50    4.00 
   8   0  -7    2.90    3.90 
   7   0  -7    0.00    3.00 
   6   0  -7    4.00    3.00 
  -5   0   7    2.20    2.50 
   5   0  -7    0.70    2.20 
   5   0  -7   -0.50    3.70 
  -4   0   7    4.30    2.80 
   4   0  -7   -1.40    2.10 
   4   0  -7   -0.90    1.80 
  -3   0   7   -1.40    1.00 
   3   0  -7    1.00    1.50 
   2   0  -7    0.90    1.60 
  -2   0   7    1.40    1.40 
  -1   0   7    1.00    1.60 
   1   0  -7    1.50    2.30 
   0   0   7    2.80    2.50 
   0   0  -7    1.80    2.20 
  -1   0  -7    1.20    1.80 
   1   0   7    3.20    2.30 
   2   0   7   -1.60    1.70 
  -2   0  -7    1.10    1.90 
   3   0   7   -2.30    1.80 
  -3   0  -7    3.30    2.90 
  -4   0  -7    3.30    2.90 
   4   0   7    0.20    3.00 
  -5   0  -7   -0.10    4.10 
  -6   0  -7    7.50    5.50 
  -7   0  -7    3.90    4.60 
  -8   0  -7    2.00    5.20 
   9   0   7   -0.80    4.50 
  -9   0  -7   14.40    7.70 
   9  -1  -7    2.80    4.80 
   9   1  -7   15.30    5.60 
   8  -1  -7   30.10    7.80 
   8   1  -7   26.60    6.70 
   7  -1  -7    0.20    2.60 
   7   1  -7    0.90    2.70 
   6  -1  -7    3.50    3.00 
   6   1  -7    4.70    2.90 
  -5  -1   7   -0.10    2.10 
   5  -1  -7   -1.60    2.10 
   5   1  -7   -2.50    3.20 
   5   1  -7    4.80    2.80 
  -4  -1   7   20.40    4.30 
   4  -1  -7   16.30    4.20 
   4  -1  -7   15.00    5.40 
   4   1  -7   16.60    4.50 
  -4   1   7   22.20    5.10 
   4   1  -7   14.80    3.70 
  -3  -1   7   66.39    5.70 
   3  -1  -7   55.89    6.00 
  -3   1   7   65.29    6.50 
   3   1  -7   55.59    5.20 
   2  -1  -7  346.77   13.80 
  -2  -1   7  340.07   12.50 
  -2   1   7  305.97   13.20 
   2   1  -7  322.57   12.70 
   1  -1  -7   97.89    7.10 
  -1  -1   7  103.39    6.60 
  -1   1   7   93.09    6.50 
   1   1  -7  106.79    7.40 
   0  -1  -7 1674.23   39.30 
   0  -1   7 1709.13   38.60 
   0   1  -7 1646.24   38.70 
   0   1   7 1685.83   37.80 
   1  -1   7 1685.03   40.50 
  -1  -1  -7 1631.34   40.00 
  -1   1  -7 1685.73   41.80 
   1   1   7 1649.73   39.40 
   2  -1   7  260.57   14.50 
  -2  -1  -7  284.27   15.00 
   2   1   7  272.77   13.60 
  -2   1  -7  266.97   15.40 
  -3  -1  -7  272.27   16.00 
   3  -1   7  234.08   15.40 
   3   1   7  256.77   14.70 
  -3   1  -7  256.47   16.80 
  -4  -1  -7  311.67   19.40 
   4  -1   7  275.67   18.90 
  -4   1  -7  252.67   18.60 
   4   1   7  278.77   17.30 
  -5  -1  -7   23.10    7.40 
  -5   1  -7   15.60    6.10 
  -6  -1  -7   60.19   12.20 
  -6   1  -7   87.69   15.10 
  -7  -1  -7  167.68   17.60 
  -7   1  -7  168.58   36.60 
  -8  -1  -7   58.19   14.60 
  -8   1  -7   72.89   16.50 
   9  -1   7   -1.30    4.50 
  -9  -1  -7    5.30    6.90 
   9   1   7    9.00    6.70 
  -9   1  -7    9.30    7.70 
   9  -2  -7   -1.90    3.50 
   9   2  -7   -2.20    4.60 
   8  -2  -7   15.70    6.80 
   8   2  -7   13.90    6.00 
   7  -2  -7   10.90    4.40 
   7   2  -7    8.10    3.80 
   6  -2  -7  138.29   12.40 
   6   2  -7  168.58   14.30 
   6   2  -7  149.19   10.90 
   5  -2  -7  139.79   11.60 
   5   2  -7  115.59    9.00 
   5   2  -7  113.59   11.20 
   4  -2  -7  834.02   34.70 
  -4  -2   7  900.41   25.90 
   4  -2  -7  896.51   29.10 
   4   2  -7  823.52   29.20 
   4   2  -7  909.61   25.10 
  -4   2   7  888.91   30.10 
   3  -2  -7 1442.06   36.70 
  -3  -2   7 1381.06   32.20 
   3   2  -7 1429.76   32.50 
  -3   2   7 1189.88   51.39 
  -2  -2   7    7.90    2.20 
   2  -2  -7    3.10    2.30 
  -2   2   7    4.70    2.20 
   2   2  -7    7.80    2.70 
  -1  -2   7  115.49    7.20 
   1  -2  -7  110.79    7.70 
  -1   2   7  110.89    7.40 
   1   2  -7  118.49    7.50 
   0  -2   7  325.17   13.50 
   0  -2  -7  340.07   14.40 
   0   2   7  353.46   13.60 
   0   2  -7  346.17   14.50 
  -1  -2  -7  326.37   14.40 
   1  -2   7  328.97   15.00 
   1   2   7  321.77   13.90 
  -1   2  -7  314.87   15.40 
   2  -2   7 1014.90   32.80 
  -2  -2  -7 1027.60   30.70 
   2   2   7 1031.50   29.50 
  -2   2  -7 1003.60   33.70 
   3  -2   7  230.28   15.50 
  -3  -2  -7  195.88   13.50 
  -3   2  -7  209.18   15.80 
   3   2   7  232.88   13.60 
  -4  -2  -7    9.40    4.10 
   4   2   7    5.80    3.80 
  -4   2  -7   14.10    5.40 
  -5  -2  -7   90.09   11.10 
  -5   2  -7   82.19   13.90 
  -6  -2  -7   -3.30    3.80 
  -6   2  -7   10.90    5.00 
  -7  -2  -7   34.80    9.20 
  -7   2  -7   21.10    8.70 
  -8  -2  -7    9.70    8.60 
  -8   2  -7   36.70   11.60 
   9  -2   7    6.10    5.30 
  -9  -2  -7    0.50    7.10 
   9   2   7   -1.00    5.10 
  -9   2  -7   -4.50    8.70 
   9  -3  -7    9.40    5.90 
   9   3  -7    9.20    5.10 
   8  -3  -7    2.20    3.70 
   8   3  -7    2.40    3.70 
   7  -3  -7   66.99   11.20 
   7   3  -7   50.79    8.10 
   6  -3  -7    7.40    3.80 
   6   3  -7   -0.50    3.80 
   6   3  -7    3.10    2.80 
   5  -3  -7  262.77   16.30 
   5   3  -7  250.77   15.50 
   5   3  -7  244.28   12.10 
   4  -3  -7  734.83   26.80 
  -4  -3   7  691.93   21.20 
   4   3  -7  729.43   21.10 
   4   3  -7  710.33   24.90 
   3  -3  -7 1700.43   43.30 
  -3  -3   7 1703.43   36.40 
  -3   3   7 1685.73   44.20 
   3   3  -7 1698.63   37.10 
  -2  -3   7   29.50    3.30 
   2  -3  -7   18.70    4.30 
  -2   3   7   24.00    4.60 
   2   3  -7   24.40    4.00 
   1  -3  -7   67.89    6.10 
  -1  -3   7   69.79    5.80 
  -1   3   7   77.69    6.50 
   1   3  -7   57.69    5.30 
   0  -3   7 1439.46   35.10 
   0  -3  -7 1447.86   35.70 
   0   3  -7 1455.05   36.70 
   0   3   7 1443.56   34.20 
  -1  -3  -7   86.39    7.40 
   1  -3   7   95.99    8.30 
   1   3   7   81.69    6.80 
  -1   3  -7   84.69    8.30 
  -2  -3  -7   36.60    6.00 
   2  -3   7   35.90    6.50 
   2   3   7   29.20    5.50 
  -2   3  -7   42.70    8.00 
   3  -3   7  221.88   15.80 
  -3  -3  -7  237.88   14.30 
   3   3   7  205.88   12.40 
  -3   3  -7  226.28   17.70 
  -4  -3  -7   73.99   10.80 
   4   3   7   55.69    7.00 
  -4   3  -7   53.09   10.40 
  -5  -3  -7   74.49   11.70 
  -5   3  -7   73.29   13.90 
   5   3   7   84.59    9.70 
  -6  -3  -7    3.10    4.30 
  -6   3  -7    0.20    4.40 
  -7  -3  -7   26.70    8.20 
  -7   3  -7    2.90    5.20 
  -8  -3  -7    4.10    6.20 
  -8   3  -7    8.50    7.10 
   8  -4  -7   40.80    9.00 
   8   4  -7   37.80    6.90 
   7  -4  -7   72.29   12.10 
   7   4  -7   57.89    9.60 
   7   4  -7   75.89    8.80 
   6  -4  -7    6.00    3.70 
   6   4  -7    0.10    3.40 
   6   4  -7    6.40    2.60 
   5  -4  -7  264.07   17.00 
   5   4  -7  267.47   14.50 
   5   4  -7  237.68   11.20 
  -4  -4   7  188.38    9.20 
   4  -4  -7  186.08   13.20 
   4   4  -7  206.78   11.50 
   4   4  -7  184.08    9.40 
  -3  -4   7    9.10    2.20 
   3  -4  -7   14.20    4.20 
   3  -4  -7    7.90    4.40 
   3   4  -7   10.20    3.10 
  -3   4   7   15.30    4.60 
   2  -4  -7    6.00    2.80 
  -2  -4   7    9.90    2.30 
  -2   4   7   12.00    3.50 
   2   4  -7    7.50    2.50 
  -1  -4   7    0.10    1.90 
  -1   4   7    1.90    1.80 
   1   4  -7    0.20    1.40 
   0  -4  -7  219.68   11.70 
   0  -4   7  220.28   11.50 
   0   4  -7  245.48   13.00 
   0   4   7  217.28   10.90 
  -1  -4  -7   23.20    5.30 
   1  -4   7   15.80    4.40 
   1   4   7   15.10    3.60 
  -1   4  -7   18.20    5.20 
   2  -4   7  103.29   10.60 
  -2  -4  -7  108.99    8.90 
   2   4   7  110.19    8.60 
  -2   4  -7  111.49   11.20 
   3  -4   7  316.07   20.90 
  -3  -4  -7  344.77   17.30 
   3   4   7  320.47   15.60 
  -3   4  -7  347.77   21.80 
  -4  -4  -7   95.39   10.00 
   4   4   7  108.89   11.80 
  -4   4  -7  110.09   13.60 
  -5  -4  -7    3.70    3.80 
   5   4   7   -3.90    2.60 
  -5   4  -7   -2.10    3.40 
  -6  -4  -7   35.10    7.40 
  -6   4  -7   31.30   10.20 
  -7   4  -7   -2.50    4.00 
   8  -4   7   17.60    7.40 
  -8  -4  -7   10.00    8.30 
  -8   4  -7   32.60   11.10 
   8  -5  -7    4.50    5.00 
   7  -5  -7    3.90    4.90 
   7   5  -7   10.00    4.30 
   7   5  -7   13.10    3.80 
   6   5  -7   14.10    3.40 
   6   5  -7   32.30    6.00 
   5  -5  -7   -1.00    2.70 
   5   5  -7    3.20    2.50 
   5   5  -7    5.50    2.70 
   4  -5  -7   78.99    9.10 
   4   5  -7   75.39    5.60 
   3  -5  -7   29.90    6.20 
  -3  -5   7   26.80    3.00 
   3   5  -7   34.70    3.70 
  -2  -5   7  104.09    5.70 
  -2   5   7  115.79    9.70 
   2   5  -7  111.29    6.90 
  -1  -5   7   82.09    6.40 
   1  -5  -7   99.99    8.00 
   1   5  -7   85.69    7.00 
  -1   5   7   85.89    7.90 
   0  -5   7   27.10    5.10 
   0  -5  -7   28.20    5.30 
   0   5  -7   21.80    5.00 
   0   5   7   28.50    4.90 
  -1  -5  -7   23.50    5.20 
   1  -5   7   35.10    6.50 
   1   5   7   20.00    3.90 
  -1   5  -7   25.10    5.90 
   2  -5   7   47.50    8.40 
  -2  -5  -7   51.19    6.20 
  -2   5  -7   42.10    8.40 
   2   5   7   40.50    5.80 
  -3  -5  -7   32.00    6.40 
   3   5   7   35.30    6.40 
  -3   5  -7   35.10    8.40 
  -4  -5  -7    5.50    3.50 
  -4   5  -7   11.80    6.40 
   4   5   7    8.30    4.50 
  -5  -5  -7    5.80    3.50 
   5   5   7   -0.50    3.30 
  -5   5  -7    7.70    5.50 
  -6  -5  -7    9.80    4.50 
  -6   5  -7   -6.10    5.10 
  -7  -5  -7    0.50    4.60 
  -7   5  -7    4.10    5.70 
   8  -5   7   -7.40    4.90 
  -8  -5  -7    1.30    6.00 
  -8   5  -7   22.90    8.20 
   8  -6  -7    0.90    4.90 
   7  -6  -7   15.30    6.20 
   7   6  -7   25.30    4.20 
   6  -6  -7   42.90    9.10 
   6   6  -7   48.10    4.30 
   5  -6  -7  104.99   10.90 
   5   6  -7   82.69    4.30 
   5   6  -7   89.69    4.90 
   4  -6  -7   44.10    8.30 
   4   6  -7   53.69    3.10 
  -3  -6   7   49.40    3.00 
   3  -6  -7   41.90    7.50 
   3   6  -7   52.09    3.70 
   2  -6  -7   95.59    8.80 
   2   6  -7  106.89    6.70 
  -2   6   7   99.49   18.10 
  -1  -6   7   25.20    4.30 
   1  -6  -7   39.50    6.40 
  -1   6   7   31.50    5.50 
   1   6  -7   24.20    4.60 
   0  -6   7  873.41   27.70 
   0  -6  -7  880.51   27.10 
   0   6  -7  921.51   30.10 
   0   6   7  887.91   26.90 
   1  -6   7   30.70    6.50 
  -1  -6  -7   32.50    6.30 
   1   6   7   28.60    4.80 
  -1   6  -7   19.60    5.60 
   2  -6   7  691.73   29.80 
  -2  -6  -7  697.63   24.30 
  -2   6  -7  727.03   31.80 
   2   6   7  673.53   21.70 
  -3  -6  -7  125.49   10.20 
   3   6   7  104.19    8.40 
  -3   6  -7  122.69   13.80 
  -4  -6  -7  108.89   10.30 
  -4   6  -7  124.69   15.30 
   4   6   7  121.89   10.00 
  -5  -6  -7   -0.30    2.80 
   5   6   7    0.60    3.50 
  -5   6  -7   -0.10    5.40 
  -6  -6  -7   -0.10    3.80 
  -6   6  -7    0.90    4.60 
   6   6   7    0.10    4.20 
  -7  -6  -7   -4.90    4.90 
   7  -6   7    5.90    4.90 
  -7   6  -7    2.00    6.30 
  -8  -6  -7   12.30    6.70 
   8  -6   7   13.60    6.80 
  -8   6  -7    9.20    7.50 
   8  -7  -7    4.30    4.00 
   7  -7  -7    0.20    4.60 
   6  -7  -7    6.80    3.90 
   5  -7  -7   65.49   18.40 
   4  -7  -7  223.28   16.20 
   3  -7  -7    8.00    4.30 
  -2  -7   7   91.19    5.30 
   2  -7  -7   84.89    8.80 
   2   7  -7  100.29    6.40 
  -1  -7   7   38.50    4.70 
   1  -7  -7   40.20    6.70 
   1   7  -7   25.60    5.10 
  -1   7   7   31.60    6.20 
   0  -7  -7  225.88   13.10 
   0  -7   7  242.68   13.70 
   0   7   7  225.98   12.80 
   0   7  -7  223.08   14.40 
   1  -7   7    0.50    3.00 
  -1  -7  -7    0.50    3.90 
  -1   7  -7    2.70    2.80 
   1   7   7   -2.50    1.90 
  -2  -7  -7   -2.00    2.50 
   2   7   7    2.10    1.80 
  -3  -7  -7  183.88   12.70 
   3   7   7  217.08   11.40 
  -3   7  -7  195.88   18.60 
  -4  -7  -7  247.78   15.60 
  -4   7  -7  294.67   24.00 
   4   7   7  295.27   14.00 
  -5  -7  -7   16.90    5.20 
  -5   7  -7   21.20    9.00 
  -6   7  -7   36.00   11.80 
   6   7   7   63.49    8.20 
  -7  -7  -7   -0.60    4.60 
  -7   7  -7   12.60    6.70 
  -8  -7  -7   10.60    7.20 
  -8   7  -7   16.20    8.70 
   7  -8  -7    2.90    4.20 
   6  -8  -7   15.70    6.90 
   5  -8  -7    6.90    4.80 
   4  -8  -7    4.50    3.70 
   3  -8  -7    1.20    3.00 
  -2  -8   7    5.90    2.20 
   2  -8  -7    2.00    2.70 
   2   8  -7    2.30    1.80 
  -1  -8   7  110.79    8.00 
   1  -8  -7  116.39   10.10 
   1   8  -7  105.59    8.60 
   0  -8  -7   -4.60    2.80 
   0  -8   7   -0.10    2.60 
   0   8   7    7.70    3.00 
   0   8  -7    5.50    2.60 
  -1  -8  -7   83.09    9.50 
   1  -8   7   81.39    9.00 
   1   8   7   75.69    7.40 
  -2  -8  -7   48.30    7.50 
  -2   8  -7   27.40    8.40 
   2   8   7   47.40    5.50 
  -3  -8  -7   28.50    5.80 
   3   8   7   39.10    5.80 
  -3   8  -7   28.70    9.40 
  -4  -8  -7   16.80    5.20 
   4   8   7   22.70    4.30 
  -5  -8  -7   27.30    6.10 
   5   8   7   21.10    4.20 
  -5   8  -7   21.20    9.30 
  -6  -8  -7    0.80    4.10 
   6  -8   7   -5.70    3.00 
  -6   8  -7   -5.70    6.70 
   7  -8   7   -0.30    5.50 
  -7   8  -7   14.60    9.00 
   7  -9  -7    4.00    3.80 
   6  -9  -7    3.10    3.40 
   5  -9  -7    0.60    3.00 
   4  -9  -7    3.10    3.50 
   3  -9  -7    9.00    4.60 
  -2  -9   7   50.29    3.90 
  -2  -9   7   52.29    4.60 
   2  -9  -7   44.80    8.20 
  -1  -9   7   95.69    7.80 
  -1  -9   7   86.29    6.80 
   1  -9  -7   84.39    8.80 
   1   9  -7   82.69    7.60 
   0  -9   7   34.80    6.80 
   0  -9  -7   31.40    6.30 
   0   9  -7   21.00    5.50 
  -1  -9  -7    0.00    3.20 
   1  -9   7   -1.20    3.40 
  -1   9  -7    8.00    3.80 
   1   9   7    0.70    2.40 
  -2  -9  -7   14.40    4.50 
  -2   9  -7    6.90    5.30 
   2   9   7    6.20    5.60 
  -3  -9  -7    7.10    2.90 
  -3   9  -7    0.10    4.00 
   3   9   7    6.80    2.90 
   4  -9   7  113.69   18.90 
  -4  -9  -7  117.19   10.10 
  -4   9  -7  182.58   39.10 
   4   9   7  118.79    8.30 
   5  -9   7   44.10   10.00 
  -5  -9  -7   45.90    7.60 
  -5   9  -7   25.20   10.70 
   5   9   7   52.39    5.60 
   6  -9   7   -1.70    4.50 
  -6   9  -7    6.40    6.10 
   7  -9   7   13.50    6.90 
  -7   9  -7    9.00    8.60 
   6 -10  -7    6.00    5.30 
   5 -10  -7   11.20    5.70 
   4 -10  -7   -7.00    3.30 
   3 -10  -7    4.20    4.70 
   2 -10  -7   17.50    5.50 
  -2 -10   7    4.00    1.70 
  -2 -10   7   10.10    1.50 
  -1 -10   7   73.89    6.60 
   1 -10  -7   83.09    9.20 
  -1 -10   7   85.99    7.70 
   1  10  -7   70.49    7.50 
   0 -10  -7  201.08   13.60 
   0 -10   7  179.48   13.50 
   0 -10   7  173.68   11.40 
   0  10  -7  172.18   14.00 
   1 -10   7  112.09   10.50 
  -1 -10  -7  103.09   10.70 
  -1  10  -7  103.19   12.10 
   1  10   7  108.09   10.00 
  -2 -10  -7   -3.10    2.10 
   2 -10   7    4.20    3.30 
   2  10   7    0.90    2.80 
  -2  10  -7    0.20    4.10 
  -3 -10  -7    4.20    3.50 
   3 -10   7    3.40    4.60 
  -3  10  -7    6.90    4.70 
   3  10   7    4.50    3.10 
  -4 -10  -7   35.30    6.50 
   4 -10   7   34.80   10.00 
  -4  10  -7   13.30    8.70 
   4  10   7   46.90    5.50 
   5 -10   7    0.90    3.70 
  -5 -10  -7    0.00    3.30 
  -5  10  -7    0.90    6.80 
   6 -10   7   19.90    6.40 
  -6  10  -7   26.70   10.80 
   6 -11  -7    0.80    4.80 
   5 -11  -7   -0.20    3.40 
   4 -11  -7   23.10    7.10 
   3 -11  -7    0.20    3.80 
   2 -11  -7   34.60    8.30 
  -1 -11   7   23.10    5.10 
   1 -11  -7   16.20    5.50 
  -1 -11   7   28.30    4.60 
   0 -11  -7   -3.40    2.50 
   0 -11   7   -5.70    2.00 
   0 -11   7    0.00    4.10 
   1 -11   7    9.10    4.20 
  -1 -11  -7    3.40    4.70 
  -1  11  -7    3.40    4.50 
   2 -11   7    7.30    4.70 
  -2 -11  -7    5.50    4.10 
  -2 -11  -7   12.10    5.90 
  -2  11  -7   14.30    7.80 
   2  11   7    3.80    3.60 
   3 -11   7    6.70    4.90 
  -3 -11  -7   17.90    4.90 
  -3  11  -7    4.20    5.70 
   3  11   7   10.90    3.90 
   4 -11   7   -2.40    4.50 
  -4 -11  -7    9.60    3.70 
  -4  11  -7    2.80    6.20 
   5 -11   7   13.60    5.00 
  -5 -11  -7   -2.60    4.00 
  -5  11  -7    0.30    5.60 
   6 -11   7   16.60    5.80 
  -6  11  -7   -9.70    7.20 
   5 -12  -7   26.10    8.40 
   4 -12  -7   43.60    9.90 
   3 -12  -7   26.90    7.60 
   1 -12  -7   81.09   10.00 
  -1 -12   7   57.49    6.00 
  -1 -12   7   55.49    7.40 
   0 -12   7   56.89    9.90 
   0 -12   7   43.80    7.10 
   0 -12  -7   44.50    8.70 
   1 -12   7   20.70    5.80 
  -1 -12  -7   18.30    6.30 
  -1  12  -7    9.10    6.30 
  -2 -12  -7   35.40    8.30 
   2 -12   7   15.80    6.50 
  -2 -12  -7   16.60    5.30 
  -2  12  -7   19.90    8.90 
   2  12   7   19.10    5.30 
  -3 -12  -7   -0.70    3.70 
   3 -12   7    0.10    4.30 
  -3  12  -7   12.10    7.10 
  -4 -12  -7   10.90    4.00 
   4 -12   7   14.50    5.90 
  -4  12  -7    8.40    8.20 
   5 -12   7    6.80    5.90 
  -5  12  -7   14.30    9.90 
   4 -13  -7    9.60    6.40 
   3 -13  -7   15.90    6.00 
   2 -13  -7   -4.10    4.30 
   1 -13  -7   30.20    6.90 
  -1 -13   7   24.80    4.40 
   0 -13   7   44.20    7.40 
   0 -13  -7   47.80    8.90 
  -1 -13  -7    9.30    5.50 
   1 -13   7   -4.00    3.50 
  -2 -13  -7    2.60    4.20 
  -2  13  -7    2.40    7.20 
   3 -13   7    0.70    4.50 
  -3 -13  -7   -4.00    3.90 
  -3  13  -7    0.00    6.00 
   4 -13   7    0.20    5.60 
  -4  13  -7   -8.30    6.60 
   3 -14  -7   -3.30    4.60 
   2 -14  -7    2.80    4.70 
   1 -14  -7    4.20    5.90 
  -1 -14   7    5.30    4.60 
   0 -14  -7   17.10    6.70 
   0 -14   7   31.40    6.30 
   1 -14   7    7.60    4.10 
  -1 -14  -7    6.80    5.70 
   2 -14   7    2.80    5.10 
  -2 -14  -7   13.90    6.00 
   3 -14   7   53.79   11.10 
   9   0  -8    2.50    5.90 
   7   0  -8    5.10    3.80 
   6   0  -8   47.60    8.10 
   5   0  -8   24.30    7.50 
   5   0  -8   27.80    5.60 
   4   0  -8   64.79   10.10 
  -4   0   8   54.99    6.70 
   4   0  -8   43.80    6.80 
  -3   0   8   90.39    7.40 
   3   0  -8   92.89    7.50 
   2   0  -8  595.74   19.50 
  -2   0   8  592.24   19.10 
  -1   0   8 7474.55  131.89 
   1   0  -8 7523.85  133.99 
   0   0  -8 3635.64   71.89 
   0   0   8 3504.55   70.49 
   1   0   8   87.89    7.80 
  -1   0  -8   88.59    7.90 
  -2   0  -8 1187.28   36.10 
   2   0   8 1176.98   34.70 
  -3   0  -8   91.39    9.80 
   3   0   8   73.19    8.20 
  -4   0  -8   77.29   10.00 
  -5   0  -8  281.37   20.80 
  -6   0  -8  686.63   36.60 
  -7   0  -8  208.88   22.40 
  -8   0  -8  -16.60    6.00 
   9   0   8   14.10    6.30 
  -9   0  -8   22.00   11.00 
   9  -1  -8   11.60    5.10 
   9   1  -8    3.40    4.20 
   8  -1  -8   -3.30    4.00 
   8   1  -8   -2.70    3.60 
   7  -1  -8   17.70    5.70 
   7   1  -8   23.50    6.80 
   6  -1  -8    8.90    4.00 
   6   1  -8   10.30    3.80 
  -5  -1   8   53.69    6.80 
   5  -1  -8   37.80    6.60 
   5   1  -8   26.00    6.90 
  -4  -1   8   70.89    7.10 
   4  -1  -8   80.59    9.50 
   4  -1  -8   73.69   11.20 
   4   1  -8   66.49    8.10 
  -4   1   8   81.89    8.10 
   4   1  -8   78.89    7.20 
   3  -1  -8 1211.78   32.90 
  -3  -1   8 1180.08   31.00 
  -3   1   8 1213.28   33.50 
   3   1  -8 1239.18   31.50 
   2  -1  -8 1098.89   29.60 
  -2  -1   8 1062.69   27.50 
   2   1  -8 1095.99   28.60 
  -2   1   8 1086.49   29.40 
  -1  -1   8  329.27   13.10 
   1  -1  -8  332.77   14.40 
  -1   1   8  346.87   13.90 
   1   1  -8  317.67   14.10 
   0  -1   8   93.99    7.60 
   0  -1  -8   75.39    7.30 
   0   1  -8   78.89    7.00 
   0   1   8   73.39    6.60 
   1  -1   8  190.48   11.20 
  -1  -1  -8  175.98   11.00 
   1   1   8  173.38   10.80 
  -1   1  -8  165.08   11.20 
   2  -1   8  728.03   26.30 
  -2  -1  -8  740.03   26.70 
   2   1   8  731.43   25.20 
  -2   1  -8  773.92   28.50 
   3  -1   8   63.39    9.50 
  -3  -1  -8   59.39    9.40 
  -3   1  -8   66.59    8.60 
   3   1   8   71.59    8.70 
  -4  -1  -8    6.10    4.10 
  -4   1  -8   -3.30    2.80 
   4   1   8    1.60    3.00 
  -5  -1  -8   78.39   12.70 
  -5   1  -8   80.69   14.10 
  -6  -1  -8   10.40    6.10 
  -6   1  -8   17.60    7.20 
  -7  -1  -8   15.20    7.70 
  -7   1  -8    8.40    8.20 
  -8  -1  -8   40.10   11.30 
  -8   1  -8   24.70   10.50 
   9  -1   8   23.50    7.50 
  -9  -1  -8    6.80    9.50 
  -9   1  -8   18.60    9.70 
   9  -2  -8   12.40    6.60 
   9   2  -8    9.10    5.70 
   8  -2  -8    4.60    4.60 
   8   2  -8   -5.50    2.90 
   7  -2  -8    2.20    3.90 
   7   2  -8   -0.80    3.00 
   6  -2  -8   68.19   10.40 
   6   2  -8   94.19   11.90 
   6   2  -8   83.99    8.50 
  -5  -2   8   44.00    7.10 
   5  -2  -8   53.89    8.80 
   5   2  -8   47.70   10.80 
   5   2  -8   67.89    7.00 
   4  -2  -8  363.16   37.80 
   4  -2  -8  424.16   19.30 
  -4  -2   8  433.66   17.30 
   4   2  -8  436.96   16.70 
   4   2  -8  460.85   20.70 
  -3  -2   8  115.19    7.60 
   3  -2  -8  118.99    9.50 
  -3   2   8  107.89    9.00 
   3   2  -8  108.79    7.80 
  -2  -2   8  102.99    6.70 
   2  -2  -8   95.69    7.90 
   2   2  -8   96.19    7.60 
  -2   2   8   94.19    7.50 
  -1  -2   8   86.29    6.70 
   1  -2  -8   87.29    7.40 
  -1   2   8   94.99    7.10 
   1   2  -8   91.99    7.30 
   0  -2  -8    1.60    2.80 
   0  -2   8    2.00    2.10 
   0   2   8    3.80    2.10 
   0   2  -8    1.80    1.80 
   1  -2   8  202.88   12.10 
  -1  -2  -8  213.18   12.20 
   1   2   8  217.48   11.90 
  -1   2  -8  195.48   12.50 
  -2  -2  -8  268.17   14.90 
   2  -2   8  281.07   16.00 
   2   2   8  304.07   15.10 
  -2   2  -8  281.87   17.00 
   3  -2   8   35.50    7.30 
  -3  -2  -8   39.30    7.30 
   3   2   8   41.10    7.40 
  -3   2  -8   42.00    9.00 
  -4  -2  -8   31.20    7.70 
   4   2   8   20.10    5.30 
  -4   2  -8   32.50    8.30 
  -5  -2  -8  224.88   18.30 
  -5   2  -8  248.08   20.70 
  -6  -2  -8   53.49   10.90 
  -6   2  -8   55.89   12.40 
  -7  -2  -8    9.60    6.80 
  -7   2  -8    4.70    6.40 
  -8  -2  -8   -3.60    5.80 
  -8   2  -8   -1.30    6.00 
   9  -3  -8    2.30    5.40 
   9   3  -8   12.40    5.00 
   8  -3  -8   30.80    8.20 
   8   3  -8   32.30    6.80 
   7  -3  -8    4.00    3.90 
   7   3  -8   13.70    4.10 
   6  -3  -8  230.38   16.70 
   6   3  -8  200.58   15.50 
   6   3  -8  242.18   13.40 
  -5  -3   8  181.48   11.00 
   5  -3  -8  174.98   13.50 
   5   3  -8  186.08   13.50 
   5   3  -8  158.88   10.00 
   4  -3  -8    6.30    3.60 
  -4  -3   8    1.20    2.10 
   4   3  -8    4.10    2.80 
   4   3  -8    6.10    2.90 
  -3  -3   8  476.95   15.70 
   3  -3  -8  463.65   19.60 
   3   3  -8  458.05   16.60 
  -3   3   8  442.36   19.80 
   2  -3  -8  554.44   20.60 
  -2  -3   8  582.84   17.00 
  -2   3   8  500.25   24.20 
   2   3  -8  573.14   18.60 
  -1  -3   8  191.78   10.00 
   1  -3  -8  180.48   10.80 
   1   3  -8  173.58   10.00 
  -1   3   8  200.98   10.90 
   0  -3  -8    1.30    3.00 
   0  -3   8    6.30    2.80 
   0   3  -8    7.30    2.90 
   0   3   8    7.00    2.40 
   1  -3   8   43.90    7.00 
  -1  -3  -8   39.90    6.50 
   1   3   8   41.80    5.30 
  -1   3  -8   35.90    6.80 
  -2  -3  -8   23.70    5.00 
   2  -3   8   18.80    5.10 
   2   3   8   15.90    4.40 
  -2   3  -8   15.10    4.80 
   3  -3   8   17.50    4.70 
  -3  -3  -8    8.30    4.30 
   3   3   8   20.50    5.10 
  -3   3  -8   11.70    5.00 
  -4  -3  -8  106.39   11.40 
  -4   3  -8   96.69   15.00 
   4   3   8  101.69    9.80 
  -5  -3  -8    3.00    4.20 
  -5   3  -8    1.00    3.60 
  -6  -3  -8   27.70    8.00 
  -6   3  -8   37.30   10.50 
  -7  -3  -8  -10.20    4.40 
  -7   3  -8    4.70    6.20 
  -8  -3  -8    6.60    6.30 
  -8   3  -8   -1.80    6.50 
   8  -4  -8    2.50    5.40 
   8   4  -8    2.00    3.20 
   7  -4  -8    0.70    4.10 
   7   4  -8    4.70    5.00 
   7   4  -8    2.50    2.70 
   6  -4  -8    2.80    3.00 
   6   4  -8    3.30    3.10 
   6   4  -8    1.70    2.70 
   5  -4  -8  227.18   16.30 
   5   4  -8  183.78   10.40 
   5   4  -8  185.88   12.70 
  -4  -4   8    5.50    2.10 
   4  -4  -8    3.20    2.90 
   4   4  -8    1.90    2.80 
   4   4  -8    3.20    2.70 
  -3  -4   8   23.70    3.80 
   3  -4  -8   21.10    5.40 
   3   4  -8   23.30    4.20 
  -2  -4   8    9.80    2.70 
   2  -4  -8   18.80    4.80 
  -2   4   8   21.70    4.80 
   2   4  -8   13.50    3.10 
   1  -4  -8  264.27   13.50 
  -1  -4   8  258.17   11.90 
   1   4  -8  248.88   12.60 
  -1   4   8  253.47   13.00 
   0  -4  -8   19.70    4.90 
   0  -4   8   24.20    4.80 
   0   4  -8   13.80    3.90 
   0   4   8   15.50    3.80 
   1  -4   8   25.30    5.50 
  -1  -4  -8   34.20    6.20 
  -1   4  -8   22.30    5.50 
   1   4   8   26.20    4.80 
  -2  -4  -8  400.36   18.10 
   2  -4   8  377.16   20.10 
  -2   4  -8  404.66   22.00 
   2   4   8  405.36   17.10 
  -3  -4  -8  749.53   28.40 
  -3   4  -8  827.32   35.10 
   3   4   8  813.32   27.40 
  -4  -4  -8   48.10    8.90 
   4   4   8   42.00    7.50 
  -4   4  -8   53.59   11.50 
  -5  -4  -8    9.20    4.80 
  -5   4  -8   -2.80    4.90 
  -6  -4  -8   -4.90    3.00 
  -6   4  -8   -1.90    4.60 
  -7  -4  -8   -0.60    4.70 
  -7   4  -8    0.90    5.70 
  -8  -4  -8    1.60    6.20 
  -8   4  -8    9.10    6.90 
   8  -5  -8    0.60    4.40 
   7  -5  -8  166.38   16.30 
   7   5  -8  177.38   10.60 
   7   5  -8  156.58   12.60 
   6  -5  -8   69.19   11.70 
   6   5  -8   47.40    6.00 
   6   5  -8   68.89    7.50 
   5  -5  -8   24.20    6.70 
   5   5  -8   20.60    4.80 
   5   5  -8   18.60    4.20 
   4  -5  -8   45.90    8.20 
  -4  -5   8   48.30    4.50 
   4   5  -8   50.99    5.80 
   4   5  -8   57.09    5.50 
  -3  -5   8    4.60    1.80 
   3  -5  -8    3.80    3.10 
   3   5  -8    3.40    2.10 
   2  -5  -8  365.46   17.70 
  -2  -5   8  405.36   13.30 
  -2   5   8  434.06   19.40 
   2   5  -8  423.06   15.50 
   1  -5  -8  100.89    8.60 
  -1  -5   8  101.79    7.70 
  -1   5   8   84.29    7.80 
   1   5  -8   93.99    7.80 
   0  -5  -8   91.19    8.60 
   0  -5   8   79.69    7.80 
   0   5   8   79.49    7.10 
   0   5  -8   92.89    8.80 
   1  -5   8 1627.34   44.80 
  -1  -5  -8 1621.04   41.90 
  -1   5  -8 1615.34   46.90 
   1   5   8 1542.85   38.60 
  -2  -5  -8   94.69    8.60 
   2  -5   8   97.59   10.40 
  -2   5  -8  103.59   11.60 
   2   5   8  102.09    8.20 
  -3  -5  -8  211.18   14.00 
  -3   5  -8  187.68   17.10 
   3   5   8  199.88   12.60 
  -4  -5  -8   35.20    7.30 
   4   5   8   23.30    6.20 
  -4   5  -8   29.00    8.90 
  -5  -5  -8   77.99    9.90 
  -5   5  -8   68.49   13.50 
   5   5   8   70.19   10.30 
  -6  -5  -8   16.30    5.90 
  -6   5  -8   12.50    6.70 
  -7  -5  -8   -0.10    4.90 
  -7   5  -8    2.70    6.60 
  -8  -5  -8   22.60    8.00 
   8  -5   8   11.80    7.40 
   8  -6  -8   -0.40    5.50 
   7  -6  -8   39.10    8.80 
   7   6  -8   40.20    5.20 
   6  -6  -8    2.10    3.70 
   6   6  -8    6.00    2.70 
   6   6  -8    9.80    2.40 
   5  -6  -8    3.30    3.50 
   5   6  -8   -2.80    1.90 
   5   6  -8    1.10    1.70 
   4  -6  -8   17.60    5.20 
   4   6  -8   10.90    2.60 
  -3  -6   8   12.30    2.20 
   3  -6  -8   11.10    4.00 
   3   6  -8   13.80    3.00 
  -2  -6   8    0.40    1.70 
   2  -6  -8    1.00    2.60 
   2   6  -8   -1.30    1.60 
  -1  -6   8  156.58    9.40 
   1  -6  -8  153.38   11.20 
  -1   6   8  147.39   10.60 
   1   6  -8  150.78   10.30 
   0  -6   8   13.20    4.00 
   0  -6  -8   14.10    4.90 
   0   6  -8   14.60    4.70 
   0   6   8   10.20    3.40 
   1  -6   8  658.23   26.60 
  -1  -6  -8  631.54   23.90 
  -1   6  -8  647.74   28.00 
   1   6   8  624.64   21.80 
  -2  -6  -8   60.69    7.50 
   2  -6   8   49.80   11.10 
  -2   6  -8   42.20    9.40 
   2   6   8   58.69    6.30 
  -3  -6  -8  204.08   13.80 
   3   6   8  187.48   11.50 
  -3   6  -8  190.68   17.50 
  -4  -6  -8    4.00    3.90 
   4   6   8   -1.70    3.00 
  -4   6  -8    1.90    4.50 
  -5  -6  -8    6.50    4.00 
   5   6   8   -2.60    3.30 
  -5   6  -8   -0.20    5.10 
  -6  -6  -8   10.00    5.20 
  -6   6  -8   15.90    8.80 
  -7  -6  -8    9.60    6.00 
  -7   6  -8   11.90    9.20 
  -8  -6  -8   -4.00    6.70 
   8  -6   8    3.50    5.70 
  -8   6  -8    5.40    8.10 
   8  -7  -8   10.70    5.20 
   7  -7  -8    8.50    4.40 
   6  -7  -8   44.10    9.90 
   5  -7  -8    7.50    4.20 
   4  -7  -8    4.80    4.30 
   3  -7  -8   17.10    5.70 
  -3  -7   8    9.20    1.50 
   3   7  -8   14.40    2.30 
   2  -7  -8   -3.50    1.60 
  -2  -7   8    2.80    2.10 
   2   7  -8    0.40    1.60 
   1  -7  -8  157.38   11.60 
  -1  -7   8  152.18    9.60 
   1   7  -8  170.48   11.30 
   0  -7   8   17.00    4.50 
   0   7  -8    9.70    4.10 
   0   7   8    6.30    3.20 
  -1  -7  -8  330.07   17.20 
   1  -7   8  294.77   17.50 
   1   7   8  310.07   15.10 
  -1   7  -8  341.97   20.60 
  -2  -7  -8   24.30    5.70 
  -2   7  -8    5.80    5.00 
   2   7   8   19.10    5.30 
  -3  -7  -8  112.79   10.20 
  -3   7  -8  103.79   13.40 
   3   7   8   77.49    9.00 
  -4  -7  -8   -3.20    2.40 
  -4   7  -8    6.10    4.90 
  -5   7  -8   -1.60    5.60 
   5   7   8    3.60    3.20 
  -6  -7  -8   -0.30    4.50 
  -6   7  -8    6.70    5.10 
  -7  -7  -8    5.30    5.10 
   7  -7   8   -0.20    4.80 
  -7   7  -8   25.60    8.90 
   7  -8  -8    3.70    4.30 
   6  -8  -8   25.00    7.80 
   5  -8  -8   10.80    5.20 
   4  -8  -8   -1.00    3.40 
   3  -8  -8   51.29    9.20 
   2  -8  -8    2.50    2.80 
  -2  -8   8   -1.00    2.00 
   2   8  -8    1.80    2.00 
   1  -8  -8   48.20    7.90 
  -1  -8   8   51.99    6.00 
   1   8  -8   44.00    7.00 
   0  -8   8  107.19   10.00 
   0  -8  -8  116.39   10.50 
   0   8  -8  121.09   11.20 
   0   8   8  107.09    9.40 
  -1  -8  -8   -1.70    4.10 
   1  -8   8   -0.80    4.20 
  -1   8  -8    4.20    3.80 
   1   8   8    9.80    3.60 
  -2  -8  -8  109.89   10.30 
  -2   8  -8  119.09   13.90 
   2   8   8  124.19    9.50 
  -3  -8  -8  241.18   14.80 
  -3   8  -8  249.38   21.40 
   3   8   8  238.28   14.80 
  -4  -8  -8   -3.70    3.20 
  -4   8  -8   -3.50    5.40 
   4   8   8    1.40    2.30 
  -5  -8  -8    6.00    4.40 
   5   8   8   10.80    3.70 
  -5   8  -8   18.50    8.00 
  -6  -8  -8   -1.70    3.90 
   6  -8   8    1.70    4.40 
  -6   8  -8    1.60    5.80 
  -7  -8  -8    7.80    5.50 
   7  -9  -8   -4.00    4.20 
   6  -9  -8   -4.70    3.60 
   5  -9  -8    8.20    4.70 
   4  -9  -8   54.69   10.00 
   3  -9  -8   82.39   10.20 
  -2  -9   8   44.80    3.80 
   2  -9  -8   57.99    9.40 
  -2  -9   8   52.59    6.20 
   2   9  -8   44.50    4.70 
   1  -9  -8   54.09    9.20 
  -1  -9   8   45.90    5.70 
   1   9  -8   45.80    7.30 
   0  -9  -8   -2.20    3.00 
   0  -9   8    3.30    3.00 
   0   9  -8    0.50    2.70 
  -1  -9  -8   73.69    9.60 
  -1   9  -8   72.09   11.80 
   1   9   8   83.99    8.20 
  -2  -9  -8  413.36   19.80 
  -2   9  -8  403.86   26.10 
   2   9   8  406.96   18.10 
  -3  -9  -8   80.89    9.00 
   3   9   8   90.89    7.80 
  -3   9  -8   90.39   15.60 
  -4  -9  -8   -4.00    3.10 
   4   9   8   -0.80    2.80 
  -4   9  -8   12.30    6.60 
  -5  -9  -8   79.79   10.80 
   5  -9   8   79.69   14.00 
   5   9   8   60.19    7.30 
  -5   9  -8   73.29   15.80 
   6  -9   8   -6.80    2.90 
  -6  -9  -8    1.20    4.60 
  -6   9  -8   -7.60    6.20 
   7  -9   8   -7.80    4.40 
  -7   9  -8    4.20    7.40 
   6 -10  -8    7.20    5.20 
   5 -10  -8    6.70    3.20 
   4 -10  -8    2.40    3.80 
   3 -10  -8    3.20    5.90 
   2 -10  -8  161.28   13.70 
   1 -10  -8   97.89   10.50 
  -1 -10   8  109.69    8.70 
  -1 -10   8   91.99    7.40 
   1  10  -8   97.79    9.00 
   0 -10   8  458.15   21.70 
   0 -10   8  466.75   20.10 
   0 -10  -8  453.35   22.00 
   0  10  -8  483.15   24.40 
  -1 -10  -8   -2.90    3.50 
  -1  10  -8   -4.00    2.40 
  -2 -10  -8  118.99   11.10 
   2  10   8  152.88   11.10 
  -2  10  -8  159.08   17.20 
  -3 -10  -8   -0.60    3.20 
   3 -10   8    2.00    4.40 
  -3  10  -8   -3.60    3.40 
   3  10   8    2.50    2.70 
  -4 -10  -8   33.80    6.90 
   4 -10   8   40.20    9.40 
  -4  10  -8   56.69   14.00 
   5 -10   8    9.60    4.90 
  -5  10  -8   12.60    7.20 
  -6 -10  -8   17.70    8.40 
   6 -10   8   23.90    7.30 
  -6  10  -8   10.00    8.50 
   6 -11  -8   10.20    6.10 
   5 -11  -8    8.00    5.30 
   4 -11  -8   31.10    7.80 
   3 -11  -8   27.70    7.60 
   2 -11  -8  152.68   13.90 
  -2 -11   8  140.39    5.10 
  -2 -11   8  148.19    5.10 
   1 -11  -8   19.70    6.20 
  -1 -11   8   33.10    5.90 
  -1 -11   8   27.70    5.00 
   1  11  -8   42.20    6.80 
   0 -11   8    8.70    3.50 
   0 -11   8    6.60    4.90 
   0 -11  -8    4.20    4.10 
   0  11  -8    0.40    3.70 
  -1 -11  -8   -4.90    3.60 
   1 -11   8    2.50    2.90 
  -1  11  -8   -0.10    3.00 
   2 -11   8  124.69   13.20 
  -2 -11  -8  112.49   10.80 
  -2  11  -8  114.49   15.00 
  -3 -11  -8   10.90    4.70 
   3 -11   8    2.90    6.70 
  -3  11  -8   11.70    6.60 
   3  11   8   21.10    4.90 
  -4 -11  -8   34.30    6.80 
   4 -11   8   34.30    9.80 
  -4  11  -8   46.70   12.10 
   5 -11   8   -5.10    4.60 
  -5 -11  -8  -10.50    3.70 
  -5  11  -8   -3.50    6.10 
   5 -12  -8    5.40   10.00 
   4 -12  -8    4.20    4.60 
   3 -12  -8   15.70    6.50 
   2 -12  -8    6.50    4.90 
  -1 -12   8   13.10    3.60 
   1 -12  -8   22.30    6.20 
  -1 -12   8   18.50    4.80 
   0 -12  -8    6.30    4.80 
   0 -12   8   12.90    4.80 
   0  12  -8    9.70    4.70 
  -1 -12  -8   -0.20    4.30 
   1 -12   8    3.00    3.40 
  -1  12  -8    8.10    6.30 
  -2 -12  -8   -5.30    4.20 
   2 -12   8    1.00    3.60 
  -2  12  -8   -7.40    5.00 
   3 -12   8    3.10    5.10 
  -3 -12  -8   -7.00    3.20 
  -3  12  -8    6.90    5.90 
  -4 -12  -8   38.60    7.30 
   4 -12   8   34.50    9.50 
  -4  12  -8   38.50   11.40 
   5 -12   8    1.60    6.30 
  -5  12  -8  -17.00    6.60 
   4 -13  -8    7.70    6.20 
   3 -13  -8   28.90    7.40 
   2 -13  -8   27.70    7.40 
  -1 -13   8   13.60    4.00 
   0 -13   8    4.80    3.80 
   0 -13  -8   12.10    6.00 
  -1 -13  -8   13.20    6.30 
   1 -13   8    9.40    5.20 
  -1  13  -8    6.80    5.80 
  -2 -13  -8   25.40    6.70 
  -2  13  -8   42.80   11.00 
   3 -13   8    2.90    4.90 
  -3  13  -8   -7.50    5.80 
   4 -13   8   31.70    9.10 
  -4  13  -8   25.10    8.00 
   2 -14  -8   18.50    6.20 
   1 -14  -8    1.30    4.70 
   0 -14  -8    0.50    5.90 
   0 -14   8   -6.80    3.60 
  -1 -14  -8    8.70    6.20 
   1 -14   8   16.10    6.20 
   2 -14   8   24.60    7.80 
  -2 -14  -8   20.80    7.00 
   9   0  -9   -4.10    3.90 
   8   0  -9    1.90    4.50 
   7   0  -9   -1.40    2.90 
   6   0  -9   -1.00    2.30 
   5   0  -9    1.60    2.00 
   4   0  -9   -1.50    1.70 
  -4   0   9   -3.40    1.80 
   3   0  -9    1.90    1.90 
  -3   0   9    1.40    1.60 
   2   0  -9    0.30    2.40 
  -2   0   9    5.00    2.60 
   1   0  -9    4.90    3.50 
  -1   0   9    2.80    2.40 
   0   0  -9    1.90    2.60 
   0   0   9   -0.10    2.50 
   1   0   9   -1.30    2.40 
  -1   0  -9    1.80    2.20 
   2   0   9    0.10    1.70 
  -2   0  -9   -2.60    1.60 
   3   0   9    1.40    3.20 
  -4   0  -9    6.50    3.60 
  -5   0  -9    5.10    5.30 
  -6   0  -9   -2.60    4.80 
  -7   0  -9    0.00    5.70 
  -8   0  -9   -1.60    6.00 
   9  -1  -9   -4.90    4.10 
   9   1  -9   -3.40    4.20 
   8  -1  -9   54.39   10.60 
   8   1  -9   48.00    8.70 
   7  -1  -9   -0.80    3.30 
   7   1  -9   -0.20    3.30 
   6  -1  -9   14.10    5.40 
   6   1  -9   26.30    5.70 
  -5  -1   9    7.60    3.50 
   5  -1  -9    2.80    2.90 
   5   1  -9   10.20    4.30 
   5   1  -9    5.30    3.00 
   4  -1  -9  359.36   17.20 
  -4  -1   9  308.97   16.40 
  -4   1   9  329.37   17.40 
   4   1  -9  349.57   15.90 
  -3  -1   9  252.47   12.70 
   3  -1  -9  256.47   13.60 
   3   1  -9  254.67   12.70 
  -3   1   9  265.57   13.80 
  -2  -1   9 2410.76   50.89 
   2  -1  -9 2299.27   52.49 
  -2   1   9 2446.66   53.09 
   2   1  -9 2412.56   52.59 
  -1  -1   9  790.52   23.10 
   1  -1  -9  794.92   25.10 
  -1   1   9  749.82   23.30 
   1   1  -9  767.02   24.60 
   0  -1   9  967.40   28.30 
   0  -1  -9  990.50   29.60 
   0   1   9  970.70   27.70 
   0   1  -9  937.81   28.80 
  -1  -1  -9  125.09    9.80 
   1  -1   9  128.09    9.60 
  -1   1  -9  126.59   10.10 
   1   1   9  130.99    9.90 
  -2  -1  -9 1314.67   38.70 
   2  -1   9 1153.48   44.00 
   2   1   9 1244.78   36.20 
  -2   1  -9 1299.07   39.90 
   3  -1   9  106.29   11.10 
  -3  -1  -9  105.99   10.80 
   3   1   9  113.89   10.50 
  -3   1  -9  102.49   11.20 
  -4  -1  -9  232.68   17.60 
  -4   1  -9  254.97   19.20 
  -5  -1  -9  183.98   17.00 
  -5   1  -9  147.39   16.20 
  -6  -1  -9   13.30    7.00 
  -6   1  -9   -4.00    3.40 
  -7  -1  -9    4.70    6.30 
  -7   1  -9   14.90    6.70 
  -8  -1  -9    2.80    7.40 
  -8   1  -9   -0.90    5.30 
   9  -2  -9   -4.70    4.70 
   9   2  -9    7.00    4.80 
   8  -2  -9    6.40    5.00 
   8   2  -9   -2.40    3.50 
   7   2  -9    2.30    3.60 
   6  -2  -9    2.90    3.30 
   6   2  -9    0.90    2.90 
   5  -2  -9    1.20    2.60 
  -5  -2   9   -0.90    2.60 
   5   2  -9    2.90    2.70 
   5   2  -9    2.20    4.00 
  -4  -2   9  773.22   24.90 
   4  -2  -9  799.22   28.10 
   4   2  -9  765.32   24.50 
  -3  -2   9   87.79    6.90 
  -3   2   9   93.09    8.40 
   3   2  -9   85.29    7.70 
   2  -2  -9  101.29    8.50 
  -2  -2   9   92.49    6.70 
   2   2  -9  107.39    8.60 
  -2   2   9  112.79   13.80 
   1  -2  -9  153.18   10.30 
  -1  -2   9  161.88    9.50 
  -1   2   9  136.69    9.10 
   1   2  -9  140.29    9.50 
   0  -2  -9    0.70    2.80 
   0  -2   9    0.50    2.30 
   0   2   9    2.60    2.10 
   0   2  -9   -0.70    1.20 
  -1  -2  -9    6.60    3.30 
   1  -2   9    7.90    3.30 
  -1   2  -9   14.90    4.20 
   1   2   9    3.20    3.10 
   2  -2   9    1.00    3.10 
  -2  -2  -9    2.00    2.80 
   2   2   9    2.30    3.60 
  -2   2  -9    2.60    2.80 
  -3  -2  -9  293.17   17.50 
   3  -2   9  285.47   19.00 
  -3   2  -9  324.77   20.50 
   3   2   9  271.27   15.90 
  -4  -2  -9  399.36   22.90 
   4   2   9  377.76   25.20 
  -4   2  -9  396.46   24.90 
  -5  -2  -9   50.69   10.60 
  -5   2  -9   55.89   11.90 
  -6  -2  -9   93.99   15.60 
  -6   2  -9  108.79   18.00 
  -7  -2  -9   22.50    8.80 
  -7   2  -9   33.70   10.20 
  -8  -2  -9    8.60    8.20 
  -8   2  -9   33.50   10.20 
   8  -3  -9   60.59   11.30 
   8   3  -9   77.29    9.40 
   7  -3  -9    0.00    3.70 
   7   3  -9    0.10    3.20 
   6  -3  -9  257.57   18.10 
   6   3  -9  253.97   16.90 
   6   3  -9  248.88   14.80 
  -5  -3   9   -5.10    2.20 
   5  -3  -9   -1.50    2.40 
   5   3  -9    1.70    4.10 
   5   3  -9    2.60    2.50 
   4  -3  -9  373.16   19.10 
  -4  -3   9  384.06   15.70 
   4   3  -9  413.36   16.50 
  -3  -3   9  662.93   20.30 
   3  -3  -9  700.73   25.30 
   3   3  -9  675.83   21.90 
  -3   3   9  638.04   26.00 
   2  -3  -9  155.88   10.70 
  -2  -3   9  162.98    8.80 
   2   3  -9  163.68   10.00 
  -2   3   9  170.58   11.00 
   1  -3  -9   78.19    7.60 
  -1  -3   9   89.79    7.70 
  -1   3   9   82.29    7.70 
   1   3  -9   92.89    7.70 
   0  -3  -9  492.65   19.90 
   0  -3   9  441.46   18.00 
   0   3  -9  446.46   19.20 
   0   3   9  417.96   16.90 
   1  -3   9  496.65   21.00 
  -1  -3  -9  484.55   20.10 
  -1   3  -9  491.45   22.30 
   1   3   9  501.75   19.20 
  -2  -3  -9   22.20    5.30 
   2  -3   9   22.00    6.10 
  -2   3  -9   10.40    4.40 
   2   3   9   15.30    5.00 
  -3  -3  -9  101.09   10.50 
  -3   3  -9  118.29   12.70 
   3   3   9  109.49   10.30 
  -4  -3  -9   14.00    5.60 
   4   3   9    7.90    4.20 
  -4   3  -9    1.10    3.50 
  -5  -3  -9   14.20    5.80 
  -5   3  -9   25.10    8.30 
  -6  -3  -9   26.20    8.00 
  -6   3  -9   27.10   15.40 
  -7  -3  -9   23.30    8.80 
  -7   3  -9   -1.00    7.20 
  -8  -3  -9   14.10    7.90 
  -8   3  -9   13.10    7.40 
   8  -4  -9   14.60    6.50 
   8   4  -9   11.60    4.70 
   7  -4  -9   -2.10    2.90 
   7   4  -9   -3.40    2.70 
   7   4  -9   -3.00    4.60 
   6  -4  -9    7.10    3.90 
   6   4  -9   -1.40    2.60 
   6   4  -9   -1.60    4.10 
   5  -4  -9    3.90    4.10 
  -5  -4   9   11.90    2.90 
   5   4  -9    2.10    3.10 
   5   4  -9    6.00    4.10 
  -4  -4   9    4.10    2.40 
   4  -4  -9    1.70    2.80 
   4   4  -9    1.30    3.10 
   3  -4  -9   11.70    4.00 
  -3  -4   9    9.50    2.70 
   3   4  -9   14.00    3.90 
   2  -4  -9   18.50    4.80 
  -2  -4   9   22.40    3.90 
  -2   4   9   22.80    5.10 
   2   4  -9   24.10    4.50 
  -1  -4   9  822.82   24.90 
   1  -4  -9  884.71   28.00 
   1   4  -9  904.61   27.30 
  -1   4   9  825.32   26.90 
   0  -4  -9  296.27   15.50 
   0  -4   9  312.37   14.90 
   0   4   9  289.17   14.70 
   0   4  -9  304.17   16.00 
  -1  -4  -9   16.80    4.90 
   1  -4   9    7.20    3.30 
  -1   4  -9   14.20    5.10 
   1   4   9    8.50    3.20 
   2  -4   9  129.59   11.90 
  -2  -4  -9  144.39   11.30 
  -2   4  -9  153.68   13.60 
   2   4   9  155.38   11.40 
  -3  -4  -9    2.20    2.90 
   3   4   9    1.40    3.60 
  -3   4  -9    1.30    3.80 
  -4  -4  -9   47.70    8.90 
  -4   4  -9   33.60    9.10 
   4   4   9   39.70    7.90 
  -5  -4  -9    3.10    4.40 
  -5   4  -9    0.90    3.90 
  -6  -4  -9   13.40    6.80 
  -6   4  -9   32.90   10.00 
  -7  -4  -9   -3.60    5.30 
  -7   4  -9   16.10    6.90 
  -8  -4  -9   23.40    9.80 
  -8   4  -9   50.59   13.90 
   8  -5  -9    8.40    4.80 
   8   5  -9   -6.60    3.30 
   7  -5  -9   -4.10    3.10 
   7   5  -9    8.90    5.40 
   7   5  -9    6.40    3.80 
   6  -5  -9    4.60    3.50 
   6   5  -9    6.20    4.70 
   6   5  -9   11.00    4.20 
   5  -5  -9   -3.00    2.80 
   5   5  -9    1.60    3.00 
   5   5  -9    3.70    3.10 
   4  -5  -9    6.30    4.00 
  -4  -5   9   16.40    3.50 
   4   5  -9   18.70    4.40 
   4   5  -9   18.60    3.70 
   3  -5  -9   16.60    5.10 
  -3  -5   9   16.60    3.30 
   3   5  -9   15.70    3.50 
  -2  -5   9    3.60    2.10 
   2  -5  -9    3.90    2.70 
   2   5  -9    1.50    2.00 
  -1  -5   9   33.90    5.80 
   1  -5  -9   31.50    7.40 
   1   5  -9   27.30    5.50 
  -1   5   9   37.00    6.10 
   0  -5   9  558.64   21.50 
   0  -5  -9  542.35   22.20 
   0   5   9  539.25   20.60 
   0   5  -9  577.74   23.70 
   1  -5   9  371.56   19.00 
  -1  -5  -9  427.96   19.70 
   1   5   9  361.46   19.70 
  -1   5  -9  390.06   20.90 
  -2  -5  -9  127.29   10.70 
   2  -5   9  145.09   13.10 
   2   5   9  131.19   10.20 
  -2   5  -9  147.19   13.90 
  -3  -5  -9    4.80    3.10 
   3   5   9   -3.00    3.00 
  -3   5  -9   13.90    4.90 
  -4  -5  -9   51.79    9.40 
  -4   5  -9   51.49   11.50 
   4   5   9   37.00    7.60 
  -5  -5  -9    3.30    2.80 
  -5   5  -9    0.10    3.50 
  -6  -5  -9   -2.20    3.90 
  -6   5  -9    2.60    4.90 
  -7  -5  -9    5.20    5.90 
  -7   5  -9   -1.20    5.20 
  -8  -5  -9   -5.00    6.60 
  -8   5  -9    0.00    5.30 
   8  -6  -9   23.30    9.10 
   7  -6  -9   -8.10    3.80 
   7   6  -9   -1.10    2.80 
   6  -6  -9   -0.30    2.80 
   6   6  -9   -4.00    2.80 
   6   6  -9    0.30    2.40 
   5  -6  -9    7.90    4.70 
   5   6  -9   14.20    3.50 
   5   6  -9   15.40    3.00 
   4  -6  -9   33.80    7.60 
  -4  -6   9   37.80    3.70 
   4   6  -9   38.80    5.10 
   4   6  -9   40.00    4.20 
   3  -6  -9   19.20    5.30 
  -3  -6   9   13.60    2.80 
   3   6  -9   22.10    4.00 
  -2  -6   9  228.38   10.30 
   2  -6  -9  251.57   15.10 
   2   6  -9  235.28   12.30 
   1  -6  -9  178.18   12.40 
  -1  -6   9  171.18   10.60 
  -1   6   9  191.88   15.30 
   1   6  -9  180.48   12.00 
   0  -6   9   67.29    7.60 
   0   6   9   75.99    7.60 
   0   6  -9   69.49    8.60 
  -1  -6  -9   34.70    7.50 
   1  -6   9   44.50    7.60 
   1   6   9   38.40    6.30 
  -1   6  -9   40.00    7.80 
  -2  -6  -9   15.10    4.70 
   2   6   9   17.60    4.20 
  -2   6  -9   17.30    5.80 
  -3  -6  -9   63.79    9.30 
   3   6   9   60.09    7.10 
  -3   6  -9   52.39   11.80 
  -4  -6  -9   15.70    5.20 
   4   6   9    5.10    3.90 
  -4   6  -9    7.70    5.10 
  -5  -6  -9   12.80    4.30 
  -5   6  -9   10.40    6.90 
  -6  -6  -9   -1.90    5.00 
  -6   6  -9   15.10    8.00 
  -7  -6  -9   25.60    8.30 
  -7   6  -9    1.10    6.80 
  -8  -6  -9   17.90    9.00 
   8  -6   9   23.50    9.20 
  -8   6  -9   15.80    9.10 
   8  -7  -9   16.60    6.90 
   7  -7  -9   10.00    6.10 
   6  -7  -9  115.09   13.10 
   5  -7  -9    8.80    4.40 
   4  -7  -9  153.38   13.90 
   3  -7  -9   -2.50    2.40 
   3   7  -9    0.30    1.70 
  -2  -7   9    5.80    2.70 
   2  -7  -9   -0.20    2.50 
   2   7  -9    7.50    2.90 
  -1  -7   9  174.68   10.80 
   1  -7  -9  163.78   12.40 
   1   7  -9  201.48   12.70 
   0  -7  -9  116.29   11.00 
   0  -7   9  117.29   10.00 
   0   7   9  101.39    9.10 
   0   7  -9  123.69   11.50 
  -1  -7  -9   88.79   19.00 
   1  -7   9   72.29    9.20 
  -1   7  -9   71.19   11.50 
   1   7   9   77.79    7.70 
  -2  -7  -9  160.68   12.40 
   2   7   9  155.58   10.80 
  -2   7  -9  150.78   15.20 
  -3  -7  -9   13.60    4.50 
   3   7   9   15.40    4.20 
  -3   7  -9   13.40    6.90 
  -4  -7  -9    2.40    3.30 
  -4   7  -9   -6.30    4.50 
   4   7   9   11.40    4.30 
  -5  -7  -9   35.80    8.10 
  -5   7  -9   40.40   11.90 
  -6  -7  -9   26.00    8.00 
  -6   7  -9   13.80    9.20 
  -7  -7  -9    4.90    5.40 
  -7   7  -9  -15.00    5.50 
   7  -8  -9    2.00    4.60 
   6  -8  -9   -0.70    3.90 
   5  -8  -9   24.90    7.60 
   3  -8  -9    4.70    3.70 
  -3  -8   9    7.70    1.20 
   3   8  -9    5.80    1.50 
  -2  -8   9    5.10    2.70 
   2  -8  -9    0.60    2.80 
   2   8  -9    3.00    2.20 
   1  -8  -9   59.69    9.10 
  -1  -8   9   54.59    6.70 
   1   8  -9   51.69    8.10 
   0  -8   9   10.20    3.90 
   0  -8  -9    5.10    5.10 
   0   8  -9   12.60    5.00 
  -1  -8  -9  131.79   12.40 
  -1   8  -9  108.99   12.90 
   1   8   9  152.18   11.20 
  -2  -8  -9   13.50    5.30 
   2   8   9   21.60    4.80 
  -2   8  -9   21.10    7.70 
  -3   8  -9  153.38   17.20 
   3   8   9  140.09   10.30 
  -4  -8  -9  218.98   16.60 
   4   8   9  201.08   12.50 
  -4   8  -9  186.18   20.40 
  -5  -8  -9   27.50    7.60 
   5   8   9   35.30    6.40 
  -5   8  -9   28.10   10.30 
  -6  -8  -9   13.00    5.20 
  -6   8  -9  -13.10    6.30 
  -7  -8  -9    3.60    6.00 
   7  -8   9   -1.60    4.90 
  -7   8  -9   11.00    6.10 
   7  -9  -9   -1.50    4.10 
   6  -9  -9   18.70    6.50 
   5  -9  -9    7.00    5.30 
   4  -9  -9  110.89   12.70 
   3  -9  -9   37.40    8.20 
   2  -9  -9  267.77   17.50 
  -2  -9   9  251.27   10.40 
   2   9  -9  264.27   12.20 
   1  -9  -9   71.29   10.60 
  -1  -9   9   61.29    6.60 
   1   9  -9   44.30    7.70 
   0  -9  -9   52.89    9.00 
   0  -9   9   64.69    9.20 
   0   9  -9   69.79   10.50 
  -1  -9  -9    0.20    4.00 
  -1   9  -9    0.10    3.60 
  -2  -9  -9   43.40    7.70 
   2   9   9   52.39    6.80 
  -2   9  -9   65.59   12.40 
  -3  -9  -9   -1.80    3.00 
   3   9   9   -3.50    2.30 
  -3   9  -9   -7.40    3.70 
  -4  -9  -9    8.80    5.20 
  -4   9  -9    0.60    4.60 
   4   9   9   13.80    3.30 
  -5  -9  -9    2.80    3.50 
   5   9   9    8.20    3.30 
  -5   9  -9   -0.30    5.40 
   6  -9   9   -1.40    4.30 
  -6  -9  -9    3.60    5.10 
  -6   9  -9   12.40    5.70 
   5 -10  -9    0.80    3.00 
   4 -10  -9    2.40    3.50 
   3 -10  -9    5.10    3.80 
   2 -10  -9    7.90    4.80 
  -2 -10   9   12.30    2.50 
  -2 -10   9   12.80    3.10 
   2  10  -9   11.10    3.00 
   1 -10  -9   26.80    7.10 
  -1 -10   9   15.60    4.20 
  -1 -10   9    4.40    3.70 
   1  10  -9   16.50    4.50 
   0 -10   9    9.80    4.70 
   0 -10  -9    1.20    4.00 
   0  10  -9    9.90    4.60 
  -1 -10  -9    1.40    4.10 
  -1  10  -9   -0.50    4.10 
  -2 -10  -9    6.50    3.70 
  -2  10  -9   13.90    7.00 
  -3 -10  -9   13.70    4.70 
   3  10   9   16.70    4.90 
   4  10   9   -3.90    2.80 
  -4  10  -9    6.50    6.60 
  -5 -10  -9   12.70    5.20 
   5 -10   9    0.00    4.50 
  -5  10  -9    6.40    6.60 
  -6 -10  -9    9.90    6.40 
   6 -10   9    3.30    5.90 
  -6  10  -9   13.60    8.20 
   5 -11  -9   -6.10    3.60 
   4 -11  -9   14.90    6.60 
   3 -11  -9    9.80    4.50 
   2 -11  -9  127.79   24.50 
  -1 -11   9   49.50    7.40 
  -1 -11   9   43.40    6.50 
   1 -11  -9   39.70    8.70 
   1  11  -9   39.00    7.30 
   0 -11  -9  146.99   13.20 
   0 -11   9  144.89   11.60 
   0  11  -9  160.08   14.10 
  -1 -11  -9   18.00    6.40 
   1 -11   9    8.80    4.70 
  -1  11  -9    7.60    6.00 
   2 -11   9   34.50    8.40 
  -2 -11  -9   40.20    7.90 
  -2  11  -9   42.80   11.50 
   3 -11   9    0.00    4.10 
  -3 -11  -9    2.60    4.20 
  -3  11  -9   12.60    6.20 
   4 -11   9   15.70    7.30 
  -4  11  -9   11.10    8.50 
   5 -11   9    2.40    5.00 
  -5 -11  -9    0.60    5.10 
  -5  11  -9   11.30    7.30 
   5 -12  -9   -1.70    4.00 
   4 -12  -9   59.09   12.00 
   3 -12  -9    5.20    4.30 
   2 -12  -9   37.50    8.60 
  -1 -12   9   22.90    5.80 
  -1 -12   9   18.80    4.30 
   1 -12  -9   28.90    7.40 
   0 -12  -9   10.20    6.10 
   0 -12   9   15.60    4.50 
   0  12  -9   24.90    6.90 
   1 -12   9   30.60    7.30 
  -1 -12  -9   24.40    7.60 
  -1  12  -9   39.70    9.30 
   2 -12   9    0.30    3.30 
  -2 -12  -9   -4.60    3.80 
  -2  12  -9    8.20    6.30 
   3 -12   9    9.80    5.90 
  -3  12  -9    9.00    7.80 
   4 -12   9   -8.70    3.40 
  -4  12  -9   -9.30    6.60 
   4 -13  -9    4.80    6.40 
   3 -13  -9    3.20    4.60 
   2 -13  -9   20.30    7.10 
   1 -13  -9   35.10    8.90 
  -1 -13   9   34.20    5.30 
   0 -13   9   18.30    5.00 
   0 -13  -9    4.60    4.90 
   1 -13   9    7.90    4.80 
  -1 -13  -9   17.40    7.20 
  -1  13  -9   15.00    6.90 
   2 -13   9   -0.20    4.10 
  -2 -13  -9   -3.10    5.30 
  -2  13  -9   21.00    8.90 
  -3 -13  -9   14.20    6.10 
   3 -13   9    0.60    4.50 
  -3  13  -9    9.60    8.40 
   2 -14  -9    8.80    5.90 
   1 -14  -9   -3.10    4.30 
   0 -14   9   10.70    4.90 
   0 -14  -9    0.00    6.80 
   1 -14   9    0.30    5.30 
  -1 -14  -9    7.20    7.00 
  -2 -14  -9   -5.40    4.70 
   2 -14   9   -1.50    5.80 
  -2  14  -9   11.50    6.40 
   9   0 -10   26.20    7.90 
   8   0 -10    6.60    4.90 
   7   0 -10    6.80    3.70 
   6   0 -10   48.00    8.60 
   5   0 -10   45.00    7.70 
   4   0 -10  231.88   13.70 
  -4   0  10  233.58   14.10 
  -3   0  10  168.48   11.00 
   3   0 -10  167.98   11.10 
  -2   0  10 1728.73   41.90 
   2   0 -10 1738.03   43.30 
   1   0 -10  652.13   23.60 
  -1   0  10  674.43   22.20 
   0   0  10 9853.31  175.58 
   0   0 -10 9999.00  178.08 
  -1   0 -10  670.33   25.30 
   1   0  10  636.44   24.20 
   2   0  10  224.28   14.40 
  -2   0 -10  240.68   15.80 
  -3   0 -10   22.00    6.50 
   3   0  10   25.30    6.10 
  -4   0 -10   30.80    7.50 
  -5   0 -10   52.39   11.80 
  -6   0 -10    1.70    4.30 
  -7   0 -10   62.59   13.60 
  -8   0 -10   15.60    9.00 
   8  -1 -10   -1.30    3.60 
   8   1 -10   -5.00    3.30 
   7  -1 -10    7.60    4.10 
   7   1 -10    7.60    4.10 
   6  -1 -10    8.50    4.40 
   6   1 -10    9.10    4.50 
   5  -1 -10   -0.10    2.30 
   5   1 -10    2.10    2.90 
  -4  -1  10    2.60    2.90 
   4  -1 -10    1.00    2.70 
   4   1 -10    3.60    3.00 
   3  -1 -10   62.89   10.00 
  -3  -1  10   59.19    6.20 
  -3   1  10   55.09    8.00 
   3   1 -10   59.69    7.30 
  -2  -1  10  382.66   15.80 
   2  -1 -10  405.46   17.70 
   2   1 -10  400.16   17.50 
  -2   1  10  401.66   20.70 
   1  -1 -10  139.49   10.80 
  -1  -1  10  133.99    9.00 
   1   1 -10  158.78   10.80 
  -1   1  10  132.49    9.30 
   0  -1 -10  930.91   30.00 
   0  -1  10  934.31   29.20 
   0   1 -10  940.21   30.00 
   0   1  10  974.40   28.60 
   1  -1  10    1.50    2.40 
  -1  -1 -10    1.70    2.30 
   1   1  10    0.20    2.90 
  -1   1 -10    2.20    2.50 
   2  -1  10  811.82   29.40 
  -2  -1 -10  784.92   29.60 
   2   1  10  758.92   27.80 
  -2   1 -10  799.42   30.80 
  -3  -1 -10   -0.20    2.50 
  -3   1 -10    1.20    3.10 
   3   1  10   -0.40    2.30 
  -4  -1 -10    6.10    4.90 
  -4   1 -10    8.20    4.30 
  -5  -1 -10   13.20    6.10 
  -5   1 -10   18.90    7.90 
  -6  -1 -10   62.89   12.90 
  -6   1 -10   58.39   12.80 
  -7  -1 -10    5.30    6.30 
  -7   1 -10    3.90    6.60 
  -8  -1 -10   -6.60    7.30 
  -8   1 -10   20.00    7.90 
   8  -2 -10   20.80    8.10 
   8   2 -10   25.00    6.50 
   7  -2 -10   29.40    8.00 
   7   2 -10   35.90    7.70 
   6  -2 -10   82.99   10.70 
   6   2 -10  115.79   10.10 
   5  -2 -10    2.40    3.40 
  -5  -2  10    5.60    3.60 
   5   2 -10   14.30    5.30 
   5   2 -10    4.80    3.20 
  -4  -2  10  155.78   16.70 
   4  -2 -10  172.28   12.60 
   4   2 -10  157.78   10.90 
  -3  -2  10    7.00    2.50 
   3  -2 -10    3.50    3.00 
   3   2 -10    3.50    3.80 
  -3   2  10    8.90    3.60 
   2  -2 -10  552.34   21.40 
  -2  -2  10  561.64   19.00 
  -2   2  10  577.14   21.60 
   2   2 -10  577.54   21.40 
   1  -2 -10   46.30    7.30 
  -1  -2  10   59.59    6.50 
   1   2 -10   50.39    6.40 
   0  -2  10  527.55   20.50 
   0  -2 -10  498.75   21.00 
   0   2  10  491.05   19.00 
   0   2 -10  503.85   20.80 
   1  -2  10  603.74   28.10 
  -1  -2 -10  626.24   24.00 
  -1   2 -10  608.24   25.20 
   1   2  10  600.94   27.10 
   2  -2  10  428.66   21.60 
  -2  -2 -10  399.16   20.00 
   2   2  10  382.96   19.00 
  -3  -2 -10   43.80    8.40 
   3   2  10   49.30    8.20 
  -3   2 -10   46.90    9.80 
  -4  -2 -10  717.23   32.30 
  -4   2 -10  724.63   35.20 
  -5  -2 -10   13.10    5.80 
  -5   2 -10    7.60    6.10 
  -6  -2 -10   17.90    7.50 
  -6   2 -10   19.40   11.30 
  -7  -2 -10   51.69   18.90 
  -8  -2 -10   13.80    7.30 
  -8   2 -10   13.50    7.80 
   8  -3 -10   -7.80    3.20 
   8   3 -10    0.50    3.80 
   7  -3 -10   15.20    6.60 
   7   3 -10    7.60    4.20 
   6  -3 -10   -4.50    3.80 
   6   3 -10   -2.60    2.10 
   6   3 -10    2.30    4.40 
   5  -3 -10   51.99    8.90 
  -5  -3  10   51.99    6.40 
   5   3 -10   52.99    9.10 
   5   3 -10   44.80    6.90 
  -4  -3  10    3.00    2.40 
   4  -3 -10   -0.60    2.70 
   4   3 -10   -1.40    3.20 
   3  -3 -10   15.70    5.00 
  -3  -3  10   22.70    4.30 
   3   3 -10   20.20    5.40 
  -2  -3  10   26.00    4.50 
   2  -3 -10   26.50    5.70 
   2   3 -10   29.40    5.40 
  -2   3  10   16.00    4.20 
   1  -3 -10   25.20    5.90 
  -1  -3  10   35.50    5.90 
  -1   3  10   23.00    4.60 
   1   3 -10   25.50    5.30 
   0  -3 -10    1.30    3.30 
   0  -3  10   16.90    4.60 
   0   3 -10    5.20    3.10 
   0   3  10   11.30    3.30 
   1  -3  10    2.50    2.30 
  -1  -3 -10    1.10    2.70 
   1   3  10    3.20    2.70 
  -1   3 -10   -4.30    2.10 
   2  -3  10   19.80    5.50 
  -2  -3 -10   17.40    5.00 
   2   3  10   27.40    6.40 
  -2   3 -10   21.50    6.50 
  -3  -3 -10  147.89   12.80 
  -3   3 -10  154.18   15.00 
   3   3  10  126.69   11.60 
  -4  -3 -10  169.38   15.60 
  -4   3 -10  184.28   17.60 
  -5  -3 -10   98.69   12.70 
  -5   3 -10  121.69   18.80 
  -6  -3 -10   62.59   12.40 
  -6   3 -10   58.19   13.10 
  -7  -3 -10   -6.20    4.20 
  -7   3 -10   -7.50    3.50 
  -8  -3 -10   -3.00    5.80 
  -8   3 -10    5.20    4.80 
   8  -4 -10   45.90   10.80 
   8   4 -10   48.70    7.80 
   7  -4 -10   15.70    6.80 
   7   4 -10   24.80   11.80 
   7   4 -10   21.80    5.10 
   6  -4 -10   32.40    8.10 
   6   4 -10   22.00    5.30 
   6   4 -10   32.80    6.20 
   5  -4 -10   60.59    9.90 
  -5  -4  10   57.69    6.50 
   5   4 -10   57.69    7.40 
   5   4 -10   61.59    9.20 
   4  -4 -10    3.60    3.30 
  -4  -4  10   -3.20    1.80 
   4   4 -10   -6.70    2.40 
  -3  -4  10  548.25   18.10 
   3  -4 -10  559.94   23.70 
   3   4 -10  570.74   20.30 
  -2  -4  10  499.05   17.50 
   2  -4 -10  498.05   21.30 
   2   4 -10  493.15   19.20 
  -1  -4  10  318.17   14.90 
   1  -4 -10  319.47   20.30 
   1   4 -10  323.67   15.90 
  -1   4  10  308.07   15.50 
   0  -4  10  136.59   10.10 
   0  -4 -10  134.89   11.40 
   0   4 -10  132.09   10.90 
   0   4  10  127.69    9.50 
  -1  -4 -10  103.09    9.90 
   1  -4  10  112.69   10.20 
  -1   4 -10  107.49   11.10 
   1   4  10   96.09    8.60 
   2  -4  10   -3.70    2.00 
  -2  -4 -10    3.00    2.70 
   2   4  10   -2.60    2.50 
  -3  -4 -10    8.80    4.20 
  -3   4 -10    8.00    5.70 
   3   4  10    7.80    4.90 
  -4  -4 -10    6.30    4.00 
  -4   4 -10   -5.70    2.40 
  -5  -4 -10    5.20    3.90 
  -5   4 -10    3.70    5.10 
  -6  -4 -10   11.30    6.90 
  -6   4 -10   19.70    8.70 
  -7  -4 -10   -3.80    4.30 
  -7   4 -10    8.90    7.40 
  -8  -4 -10    6.20    6.60 
  -8   4 -10  -12.30    8.80 
   8  -5 -10   -7.30    4.90 
   8   5 -10    6.00    4.20 
   7  -5 -10   39.50   10.00 
   7   5 -10   23.50    6.30 
   6  -5 -10   95.09   12.10 
   6   5 -10  105.59    9.10 
   6   5 -10  102.49    9.50 
  -5  -5  10  184.78   10.30 
   5  -5 -10  209.68   16.10 
   5   5 -10  177.48   11.10 
   5   5 -10  171.38   11.90 
  -4  -5  10   56.39    5.50 
   4  -5 -10   59.19    9.60 
   4   5 -10   48.20    6.00 
   3  -5 -10   50.79    8.60 
  -3  -5  10   40.20    4.60 
   3   5 -10   56.49    5.70 
  -2  -5  10  118.49    8.10 
   2  -5 -10  131.79   10.80 
   2   5 -10  120.89    9.30 
   1  -5 -10   30.60    6.60 
  -1  -5  10   25.10    5.60 
   1   5 -10   33.80    6.30 
  -1   5  10   21.70    5.00 
   0  -5 -10  207.68   15.00 
   0  -5  10  214.28   13.30 
   0   5 -10  210.58   14.50 
   0   5  10  196.18   12.20 
  -1  -5 -10    9.30    4.80 
   1  -5  10    3.70    3.40 
   1   5  10    5.50    3.20 
  -1   5 -10    2.60    3.40 
  -2  -5 -10  199.08   14.80 
   2   5  10  215.58   13.10 
  -2   5 -10  227.88   17.70 
  -3  -5 -10   10.30    4.40 
  -3   5 -10    5.30    4.90 
   3   5  10    5.70    4.40 
  -4  -5 -10    4.70    3.80 
  -4   5 -10   -3.20    4.60 
  -5  -5 -10    1.40    4.20 
  -5   5 -10   -1.40    4.50 
  -6  -5 -10   57.39   11.80 
  -6   5 -10   64.09   14.40 
  -7  -5 -10    4.70    5.20 
  -7   5 -10    5.10    6.60 
  -8  -5 -10   28.20   10.70 
  -8   5 -10   32.90   13.00 
   8  -6 -10   13.20    6.60 
   7  -6 -10   -3.00    2.50 
   7   6 -10    3.30    3.00 
   6  -6 -10   14.00    5.90 
   6   6 -10    8.00    4.00 
   6   6 -10   10.20    3.30 
   5  -6 -10    4.90    4.40 
   5   6 -10    5.00    3.20 
   5   6 -10    3.70    2.20 
  -4  -6  10   78.59    5.80 
   4  -6 -10   60.59   10.00 
   4   6 -10   76.39    6.40 
   3  -6 -10   45.30    8.50 
  -3  -6  10   34.00    3.90 
   3   6 -10   33.50    5.20 
  -2  -6  10  159.38    9.10 
   2  -6 -10  151.08   12.20 
   2   6 -10  150.88   10.40 
   1  -6 -10  181.48   13.00 
  -1  -6  10  159.58   11.10 
   1   6 -10  160.58   12.00 
   0  -6  10    7.40    4.60 
   0  -6 -10    5.60    4.80 
   0   6  10    4.60    3.00 
   0   6 -10    6.00    3.70 
  -1  -6 -10  110.99   11.50 
   1  -6  10  103.49   10.70 
  -1   6 -10   92.29   11.60 
   1   6  10  100.89    8.80 
  -2  -6 -10   -0.40    3.00 
   2   6  10    5.30    3.00 
  -2   6 -10   -0.70    3.50 
  -3  -6 -10    4.80    3.60 
  -3   6 -10   -1.50    3.20 
   3   6  10    8.00    3.70 
  -4  -6 -10   -2.00    3.10 
  -4   6 -10    4.50    5.50 
  -5  -6 -10   -1.10    4.30 
  -5   6 -10    5.40    5.50 
  -6  -6 -10   20.80    6.80 
  -6   6 -10   34.00   11.20 
  -7  -6 -10   -6.60    5.50 
  -7   6 -10    1.40    5.50 
   7  -7 -10   -1.00    3.20 
   6  -7 -10    2.70    3.80 
   5  -7 -10   -3.80    3.10 
  -4  -7  10   10.80    2.80 
   4  -7 -10    8.00    4.50 
   4   7 -10   11.10    2.90 
   4   7 -10   11.30    2.60 
   3  -7 -10  185.78   14.70 
  -3  -7  10  194.48    8.40 
   3   7 -10  200.28   10.60 
  -2  -7  10    3.40    2.80 
   2  -7 -10    3.90    3.80 
   2   7 -10    4.10    2.20 
  -1  -7  10  125.49   10.10 
   1  -7 -10  112.29   10.80 
   1   7 -10  123.39   10.60 
   0  -7 -10   28.10    7.20 
   0  -7  10   33.00    6.60 
   0   7 -10   31.50    7.30 
   1  -7  10   45.30   10.00 
  -1  -7 -10   21.90    6.90 
   1   7  10   31.80    7.50 
  -1   7 -10   29.80    7.60 
  -2  -7 -10   -0.40    3.50 
  -2   7 -10    8.40    6.00 
   2   7  10    4.90    3.30 
  -3  -7 -10   15.40    4.90 
  -3   7 -10   12.60    6.80 
   3   7  10   13.30    4.40 
  -4  -7 -10   85.69   10.30 
  -4   7 -10   77.19   14.40 
  -5  -7 -10    3.90    4.40 
  -5   7 -10    9.90    7.90 
  -6  -7 -10   78.69   13.30 
  -6   7 -10   79.79   16.70 
  -7   7 -10   26.60   14.80 
   7  -8 -10    2.20    4.80 
   6  -8 -10   47.10   10.20 
   5  -8 -10   -4.30    2.80 
   4  -8 -10  191.78   16.30 
   3  -8 -10   26.90    6.90 
   3   8 -10   28.80    3.70 
  -2  -8  10  106.59    7.70 
   2  -8 -10  130.59   12.30 
   2   8 -10  117.89    8.90 
   1  -8 -10   45.60    8.30 
  -1  -8  10   39.50    6.30 
   1   8 -10   31.70    6.70 
   0  -8 -10   63.09   10.20 
   0  -8  10   74.69    8.30 
   0   8 -10   69.99   10.80 
  -1  -8 -10   24.10    7.10 
  -1   8 -10   21.40    7.30 
  -2  -8 -10   29.10    7.40 
  -2   8 -10   59.09   12.00 
  -3  -8 -10   17.40    5.40 
  -3   8 -10    8.10    6.00 
  -4  -8 -10  185.38   14.80 
  -4   8 -10  200.38   21.70 
  -5  -8 -10   18.10    6.90 
  -5   8 -10   11.40    7.10 
  -6  -8 -10   -1.90    5.20 
  -6   8 -10    4.90    6.60 
  -7  -8 -10    0.70    6.40 
   7  -8  10   11.50    6.30 
  -7   8 -10    5.30    7.50 
   7  -9 -10   11.20    6.60 
   6  -9 -10   10.30    5.30 
   5  -9 -10   12.20    6.20 
   4  -9 -10   -1.00    3.00 
   3  -9 -10   13.10    5.70 
  -2  -9  10  163.68    9.00 
   2  -9 -10  160.38   13.70 
   2   9 -10  121.59    9.10 
  -1  -9  10    4.10    3.60 
   1  -9 -10   11.60    5.10 
   1   9 -10    8.70    4.40 
   0  -9 -10    1.60    4.70 
   0  -9  10    3.00    3.20 
   0   9 -10   -2.00    2.90 
  -1  -9 -10   -3.40    3.60 
  -1   9 -10   -2.50    3.10 
  -2  -9 -10   20.20    6.00 
  -2   9 -10   17.10    7.00 
  -3  -9 -10   20.00    6.10 
  -3   9 -10    0.40    6.40 
  -4  -9 -10   19.60    5.90 
  -4   9 -10   13.10    9.00 
  -5  -9 -10    1.90    4.60 
  -6  -9 -10    0.50    5.10 
  -6   9 -10    0.10    6.40 
   6 -10 -10   13.80    6.80 
   5 -10 -10    6.60    4.70 
   4 -10 -10    8.20    4.70 
   3 -10 -10   42.10    9.30 
  -2 -10  10   44.90    4.70 
   2 -10 -10   52.49    9.70 
  -2 -10  10   46.90    5.20 
   2  10 -10   39.10    5.70 
   1 -10 -10    3.30    3.40 
  -1 -10  10    4.60    3.60 
   1  10 -10    4.40    3.30 
   0 -10 -10  331.47   20.40 
   0 -10  10  360.96   22.60 
   0  10 -10  345.07   21.50 
  -1 -10 -10    3.60    4.80 
  -1  10 -10    2.90    3.50 
  -2 -10 -10    6.00    3.80 
  -2  10 -10   -2.10    4.10 
  -3 -10 -10   19.00    5.60 
  -4 -10 -10   42.40    8.70 
  -4  10 -10   31.30    8.90 
  -5 -10 -10   13.60    5.70 
   5 -10  10    2.50    4.90 
  -5  10 -10   22.60    8.40 
   6 -10  10    1.10    5.70 
  -6 -10 -10    6.40    7.20 
  -6  10 -10   17.10    9.80 
   5 -11 -10    6.60    4.30 
   4 -11 -10    2.40    4.90 
   3 -11 -10    0.10    4.40 
   2 -11 -10   32.80    7.70 
  -2 -11  10   37.60    4.00 
  -2 -11  10   28.80    4.00 
  -1 -11  10  105.29   10.00 
   1 -11 -10  107.99   12.80 
  -1 -11  10  124.49    9.50 
   1  11 -10  114.89   10.70 
   0 -11 -10   -0.10    5.30 
   0 -11  10    0.20    3.30 
   0  11 -10    5.10    4.70 
  -1  11 -10   46.10   11.00 
  -2 -11 -10    4.30    4.40 
  -2  11 -10   28.80    9.20 
   3 -11  10    2.10    4.30 
  -3 -11 -10    8.80    4.30 
  -3  11 -10    0.10    6.50 
   4 -11  10    7.80    5.70 
  -4 -11 -10    2.70    5.10 
  -4  11 -10  -10.00    5.40 
  -5 -11 -10    1.80    5.40 
   5 -11  10   12.60    5.80 
  -5  11 -10    9.90    8.50 
   4 -12 -10   29.20    7.90 
   3 -12 -10    9.90    5.90 
   2 -12 -10   75.69   12.00 
  -1 -12  10    0.90    2.60 
   1 -12 -10    7.10    5.30 
   1  12 -10    1.50    3.40 
   0 -12 -10   -0.50    5.30 
   0 -12  10    9.50    4.20 
   0  12 -10    3.40    4.50 
  -1 -12 -10    9.10    6.30 
   1 -12  10    9.40    5.20 
  -1  12 -10   14.30    7.20 
  -2 -12 -10    9.20    5.10 
   2 -12  10   11.10    6.10 
   3 -12  10   -2.20    5.10 
  -3 -12 -10   -9.00    3.60 
  -3  12 -10    2.30    5.70 
   4 -12  10   27.10    8.50 
  -4 -12 -10   27.20    6.70 
  -4  12 -10   29.50   11.40 
   3 -13 -10    4.60    5.40 
   2 -13 -10   42.40   10.00 
  -1 -13  10    5.40    3.60 
   1 -13 -10    8.80    6.10 
   0 -13 -10   12.30    8.50 
   0 -13  10   12.90    5.30 
   0  13 -10    0.50    5.20 
   1 -13  10   -0.60    4.60 
  -1 -13 -10   -5.70    4.70 
  -1  13 -10    3.50    6.10 
  -2 -13 -10   -5.30    4.90 
   2 -13  10    0.10    4.80 
  -2  13 -10   -3.30    7.40 
   3 -13  10   24.60    8.00 
  -3 -13 -10   18.90    6.90 
  -3  13 -10   -6.10    8.50 
   1 -14 -10   -5.60    5.30 
   0 -14 -10    3.10    6.60 
   0 -14  10    3.20    4.50 
  -1 -14 -10   -5.20    5.70 
   1 -14  10    8.70    6.10 
  -1  14 -10    4.00    6.40 
   8   0 -11   -1.60    3.40 
   7   0 -11    0.40    3.00 
   6   0 -11   -0.30    2.90 
   5   0 -11    1.00    2.80 
   4   0 -11    1.80    3.10 
  -3   0  11    1.00    2.00 
  -2   0  11    0.50    1.70 
   2   0 -11    1.20    3.40 
  -1   0  11    0.70    4.20 
   1   0 -11    0.00    2.90 
   0   0 -11    6.10    3.80 
   0   0  11    1.00    3.70 
  -1   0 -11    1.30    2.60 
   1   0  11    0.30    3.30 
  -2   0 -11   -0.30    2.10 
   2   0  11   -3.10    1.90 
  -3   0 -11    0.90    2.90 
  -4   0 -11   -5.40    2.70 
  -5   0 -11    5.20    4.20 
  -6   0 -11   -1.00    4.80 
  -7   0 -11   -0.30    5.60 
  -8   0 -11   -5.10    6.10 
   8  -1 -11    2.40    4.40 
   8   1 -11    1.10    3.70 
   7   1 -11   -4.20    2.50 
   6  -1 -11   -0.70    2.60 
   6   1 -11   -4.80    2.10 
   5  -1 -11   33.80    7.10 
   5   1 -11   21.60    5.70 
   4  -1 -11   62.99    7.60 
  -4  -1  11   58.09    7.00 
   4   1 -11   81.49    8.80 
   3  -1 -11  107.29   10.00 
  -3  -1  11  138.99    9.70 
   3   1 -11  128.69   10.90 
  -3   1  11  124.39   10.00 
  -2  -1  11  426.96   17.60 
   2  -1 -11  455.35   19.90 
   2   1 -11  447.56   19.60 
  -2   1  11  450.85   18.80 
  -1  -1  11    0.30    2.10 
   1  -1 -11    3.80    3.80 
  -1   1  11    1.10    2.10 
   1   1 -11   -1.80    2.40 
   0  -1 -11    4.90    3.30 
   0  -1  11   13.20    5.50 
   0   1  11   12.10    4.00 
   0   1 -11   12.50    4.30 
  -1  -1 -11   78.79    8.80 
   1  -1  11   73.69    8.20 
   1   1  11  101.89    9.60 
  -1   1 -11   77.09    9.00 
  -2  -1 -11  688.43   28.40 
   2  -1  11  647.24   26.70 
  -2   1 -11  739.73   30.10 
   2   1  11  683.53   27.10 
  -3  -1 -11   28.00    7.20 
  -3   1 -11   11.50    4.90 
  -4  -1 -11   -0.90    2.00 
  -4   1 -11   -1.00    2.70 
  -5  -1 -11  355.96   24.80 
  -5   1 -11  327.87   24.90 
  -6  -1 -11  244.08   21.90 
  -7  -1 -11   27.00    9.10 
  -7   1 -11   19.10    8.50 
  -8  -1 -11   22.10    9.50 
  -8   1 -11   10.60    6.80 
   8  -2 -11   29.30    7.80 
   8   2 -11   15.60    6.10 
   7  -2 -11   46.00    9.70 
   7   2 -11   46.10    8.40 
   6  -2 -11    3.20    3.50 
   6   2 -11    0.50    3.10 
   5  -2 -11   -2.80    1.80 
  -5  -2  11   -4.10    2.90 
   5   2 -11    1.10    4.20 
   5   2 -11    0.20    2.80 
   4  -2 -11    2.50    2.80 
  -4  -2  11    9.80    3.30 
   4   2 -11    5.10    4.20 
   3  -2 -11  349.27   18.00 
  -3  -2  11  348.27   15.70 
   3   2 -11  368.66   17.80 
  -2  -2  11  292.47   13.80 
   2  -2 -11  322.07   16.60 
  -2   2  11  302.67   15.60 
   2   2 -11  336.47   16.70 
   1  -2 -11  319.57   17.00 
  -1  -2  11  317.07   15.00 
   1   2 -11  314.17   16.00 
  -1   2  11  301.17   15.00 
   0  -2 -11    2.70    3.70 
   0  -2  11    6.60    3.90 
   0   2  11    8.40    3.30 
   0   2 -11   13.30    4.20 
  -1  -2 -11  364.56   18.60 
   1  -2  11  360.36   18.40 
  -1   2 -11  372.36   19.90 
   1   2  11  363.36   18.10 
   2  -2  11   64.39    9.90 
  -2  -2 -11   69.29   10.40 
   2   2  11   69.39    9.00 
  -2   2 -11   75.99   11.50 
  -3  -2 -11  226.08   16.70 
  -3   2 -11  209.18   17.70 
  -4  -2 -11  231.38   18.30 
  -4   2 -11  193.98   18.30 
  -5  -2 -11  241.08   20.10 
  -5   2 -11  265.07   22.70 
  -6  -2 -11   30.20    9.20 
  -6   2 -11   11.90    7.10 
  -7  -2 -11    2.50    5.00 
  -7   2 -11   -2.20    5.90 
  -8  -2 -11    7.70    6.60 
  -8   2 -11   11.40    7.80 
   8  -3 -11    2.90    5.30 
   8   3 -11    5.00    4.30 
   7  -3 -11   36.70    9.00 
   7   3 -11   38.40    7.40 
   6  -3 -11   63.19   11.00 
   6   3 -11   57.39    8.60 
  -5  -3  11  260.57   14.70 
   5  -3 -11  281.87   17.80 
   5   3 -11  240.58   16.80 
   5   3 -11  212.08   16.30 
   4  -3 -11   83.39    9.50 
  -4  -3  11   92.59    9.50 
   4   3 -11   78.39    9.20 
  -3  -3  11  162.58   10.00 
   3  -3 -11  165.28   12.30 
   3   3 -11  171.98   12.00 
   2  -3 -11  403.36   19.10 
  -2  -3  11  416.16   16.50 
   2   3 -11  418.66   18.40 
  -1  -3  11   58.09    7.90 
   1  -3 -11   52.59    8.70 
   1   3 -11   56.09    7.00 
  -1   3  11   53.19    6.20 
   0  -3  11   78.69   10.10 
   0  -3 -11   59.19   11.10 
   0   3 -11   62.19    7.70 
   0   3  11   57.19    6.80 
   1  -3  11   93.29    9.30 
  -1  -3 -11   84.09   12.90 
   1   3  11   89.89    8.80 
  -1   3 -11   95.09   10.20 
  -2  -3 -11  470.25   22.40 
  -2   3 -11  415.06   23.50 
   2   3  11  403.36   20.30 
  -3  -3 -11  702.13   30.50 
  -3   3 -11  708.23   33.90 
  -4  -3 -11    5.60    4.60 
  -4   3 -11    7.40    5.40 
  -5  -3 -11   30.10    8.50 
  -5   3 -11   40.40   11.10 
  -6  -3 -11    2.40    4.90 
  -6   3 -11    3.10    5.70 
  -7  -3 -11   16.00    9.10 
  -7   3 -11   -6.00    5.30 
  -8  -3 -11   -5.90    5.70 
   8  -4 -11    7.30    5.40 
   8   4 -11   11.50    5.20 
   7  -4 -11   10.70    5.90 
   7   4 -11    6.60    4.10 
   6  -4 -11   13.60    5.90 
   6   4 -11   18.80    5.30 
   6   4 -11    8.50    7.10 
   5  -4 -11  128.09   12.60 
   5   4 -11  141.89   12.60 
   5   4 -11  148.49   11.20 
   4  -4 -11  305.47   17.90 
  -4  -4  11  281.97   13.40 
   4   4 -11  215.38   13.40 
   3  -4 -11  127.99   11.40 
  -3  -4  11  127.19    8.40 
   3   4 -11  133.59   10.30 
   2  -4 -11   72.19    8.70 
  -2  -4  11   71.19    7.00 
   2   4 -11   82.39    8.10 
  -1  -4  11  133.39   10.10 
   1  -4 -11  154.98   12.10 
  -1   4  11  121.29   12.70 
   1   4 -11  154.38   11.40 
   0  -4  11  122.09   12.70 
   0  -4 -11  142.39   12.10 
   0   4  11  131.19   10.00 
   0   4 -11  131.79   11.40 
   1  -4  11   27.40    6.20 
  -1  -4 -11   42.20    7.90 
  -1   4 -11   40.50    8.90 
   1   4  11   38.00    6.70 
  -2  -4 -11    9.00    4.40 
   2   4  11    4.50    3.90 
  -2   4 -11    2.70    3.60 
  -3  -4 -11  151.78   13.40 
  -3   4 -11  117.29   14.00 
  -4  -4 -11   17.40    6.50 
  -4   4 -11   36.30    9.90 
  -5  -4 -11   52.59   10.90 
  -5   4 -11   60.09   13.00 
  -6  -4 -11   73.79   13.70 
  -6   4 -11   41.20   11.20 
  -7  -4 -11   13.70    7.80 
  -7   4 -11    2.80    7.00 
  -8  -4 -11   19.00    8.80 
  -8   4 -11    6.10    8.70 
   8  -5 -11   -4.20    7.70 
   8   5 -11    1.30    7.40 
   7  -5 -11   11.20    4.50 
   6  -5 -11   23.90    7.20 
   6   5 -11   14.60    5.00 
   6   5 -11    2.00    4.20 
   5  -5 -11    2.10    4.10 
  -5  -5  11    6.10    2.90 
   5   5 -11    6.90    3.50 
   5   5 -11   10.30    3.80 
   4  -5 -11   76.39    9.60 
  -4  -5  11   67.19    6.40 
   4   5 -11   70.39    7.30 
   3  -5 -11    5.40    3.60 
  -3  -5  11    4.60    2.20 
   3   5 -11    5.40    2.70 
  -2  -5  11   62.89    6.50 
   2  -5 -11   48.70    8.60 
   2   5 -11   67.19    7.20 
  -1  -5  11   84.29    8.70 
   1  -5 -11   85.19    9.90 
   1   5 -11   79.49    8.70 
   0  -5  11  440.76   20.00 
   0  -5 -11  444.46   21.80 
   0   5 -11  455.25   22.50 
   1  -5  11   62.69    9.60 
  -1  -5 -11   73.49   10.70 
  -1   5 -11   51.39    9.50 
   1   5  11   70.59    7.80 
  -2  -5 -11    1.70    3.30 
  -2   5 -11   12.60    6.30 
   2   5  11   10.10    4.20 
  -3  -5 -11   21.10    5.90 
  -3   5 -11   -0.20    4.40 
  -4  -5 -11    4.90    4.50 
  -4   5 -11   15.60    7.10 
  -5  -5 -11   28.20    7.80 
  -5   5 -11   21.60    8.00 
  -6  -5 -11    1.10    4.80 
  -6   5 -11    5.20    5.00 
  -7  -5 -11   17.70    6.90 
  -7   5 -11   16.00    6.80 
  -8  -5 -11   -4.70    7.30 
  -8   5 -11    1.00    7.40 
   8  -6 -11    3.70    5.10 
   7  -6 -11   -5.30    3.30 
   7   6 -11    0.10    3.20 
   6  -6 -11   48.00    9.90 
   6   6 -11   43.40    6.30 
   6   6 -11   46.10    5.70 
   5  -6 -11   21.30    6.50 
  -5  -6  11   14.10    3.50 
   5   6 -11   17.50    4.70 
   5   6 -11   16.60    3.60 
   4  -6 -11    0.80    2.70 
  -4  -6  11    1.70    2.00 
   4   6 -11   -1.10    2.10 
  -3  -6  11    9.10    2.90 
   3  -6 -11    7.90    4.40 
  -2  -6  11    2.80    2.60 
   2  -6 -11    3.30    3.10 
   2   6 -11    2.80    2.60 
  -1  -6  11   48.00    7.90 
   1  -6 -11   59.99    9.40 
   1   6 -11   45.10    7.70 
   0  -6  11  111.39   10.30 
   0  -6 -11   92.79   11.00 
   0   6 -11   92.09   11.00 
  -1  -6 -11   18.80    6.80 
  -1   6 -11   21.50    7.30 
  -2  -6 -11  380.36   20.50 
  -2   6 -11  344.17   23.30 
  -3  -6 -11  151.08   13.80 
  -3   6 -11  159.78   17.00 
  -4  -6 -11  183.08   15.50 
  -4   6 -11  179.38   18.80 
  -5  -6 -11   78.99   12.80 
  -5   6 -11   86.79   17.10 
  -6  -6 -11   38.30   10.70 
  -6   6 -11   21.60    9.20 
  -7  -6 -11   -4.40    5.80 
  -7   6 -11    9.10    6.30 
   7  -7 -11   12.60    6.40 
   6  -7 -11   44.80    9.60 
   6   7 -11   50.19    4.90 
   5  -7 -11    2.50    4.40 
   5   7 -11    4.20    1.80 
   4  -7 -11    0.90    3.10 
  -4  -7  11    1.60    1.80 
   4   7 -11    3.30    2.00 
  -3  -7  11   34.00    4.40 
   3  -7 -11   26.60    6.70 
   3   7 -11   30.80    5.20 
  -2  -7  11  321.97   13.90 
   2  -7 -11  329.37   19.50 
   2   7 -11  271.37   15.40 
   1  -7 -11   86.09   10.10 
  -1  -7  11   81.89    9.00 
   1   7 -11   54.99    9.00 
   0  -7  11   22.30    5.40 
   0  -7 -11   19.30    6.70 
   0   7 -11   20.90    7.20 
  -1  -7 -11   32.50    8.60 
  -1   7 -11   23.60    7.50 
  -2  -7 -11  361.36   20.50 
  -2   7 -11  401.46   25.70 
  -3  -7 -11  299.17   19.20 
  -3   7 -11  300.97   24.70 
  -4  -7 -11   -0.70    3.30 
  -5  -7 -11    3.40    4.80 
  -5   7 -11   -1.60    3.90 
  -6  -7 -11   -4.10    4.30 
  -6   7 -11    2.10    5.10 
  -7  -7 -11   11.70    7.80 
  -7   7 -11    6.70    7.70 
   7  -8 -11   11.80    6.40 
   6  -8 -11   -1.10    4.00 
   5  -8 -11    4.70    4.70 
   4  -8 -11   54.49   10.20 
  -3  -8  11    2.90    2.00 
   3  -8 -11   -2.70    2.60 
   3   8 -11    1.20    2.10 
  -2  -8  11   21.20    4.40 
   2  -8 -11   16.80    5.90 
   2   8 -11   15.70    4.50 
   1  -8 -11    0.70    3.80 
  -1  -8  11   -0.60    3.80 
   1   8 -11   -1.30    2.40 
   0  -8  11   32.00    6.50 
   0  -8 -11   33.60    8.30 
   0   8 -11   28.50    7.40 
  -1  -8 -11    0.30    3.80 
  -1   8 -11    3.90    4.10 
  -2  -8 -11   18.00    5.80 
  -2   8 -11   12.80    7.10 
  -3  -8 -11   46.00    9.10 
  -3   8 -11   54.19   12.20 
  -4  -8 -11   17.80    6.40 
  -4   8 -11   26.90    9.60 
  -5  -8 -11   41.70    9.30 
  -5   8 -11   34.00   12.00 
  -6  -8 -11    2.10    5.90 
  -6   8 -11   -5.80    6.30 
  -7  -8 -11    2.50    7.40 
  -7   8 -11   11.50    9.40 
   6  -9 -11   17.30    7.00 
   5  -9 -11    0.90    3.70 
   4  -9 -11    0.40    3.80 
   3  -9 -11    5.30    4.00 
   3   9 -11   13.10    2.80 
  -2  -9  11   75.59    6.90 
   2  -9 -11   62.19   10.50 
   2   9 -11   82.09    8.10 
   1  -9 -11    1.40    4.30 
   1   9 -11    0.90    3.30 
   0  -9 -11    9.20    6.00 
   0   9 -11   19.60    6.70 
  -1  -9 -11   12.60    6.10 
  -1   9 -11    6.60    5.60 
  -2  -9 -11  185.48   14.80 
  -2   9 -11  185.88   18.00 
  -3  -9 -11    2.20    3.70 
  -3   9 -11    6.10    5.40 
  -4  -9 -11    3.70    5.00 
  -4   9 -11    7.90    6.70 
  -5  -9 -11    5.80    5.30 
  -5   9 -11   -2.10    6.30 
  -6  -9 -11    5.10    6.00 
   6 -10 -11    8.80    5.10 
   5 -10 -11   -4.10    4.40 
   4 -10 -11    4.70    3.90 
   3 -10 -11    8.90    5.00 
   2  10 -11    6.10    2.70 
   1 -10 -11   10.10    5.50 
  -1 -10  11    8.30    5.00 
   1  10 -11   15.50    4.90 
   0 -10 -11   -4.30    4.80 
   0  10 -11   -3.40    3.60 
  -1 -10 -11   11.00    6.70 
  -1  10 -11   23.10    7.70 
  -2 -10 -11   26.10    7.10 
  -2  10 -11   45.50   10.90 
  -3 -10 -11    3.30    3.40 
  -3  10 -11   -7.90    5.30 
  -4 -10 -11    6.90    5.10 
  -4  10 -11   14.50    7.30 
  -5 -10 -11    6.40    5.40 
  -5  10 -11    8.50    7.10 
   4 -11 -11    4.90    4.00 
   3 -11 -11   14.60    5.80 
  -2 -11  11   -2.40    1.90 
  -2 -11  11    1.70    2.90 
   2 -11 -11   -1.70    4.40 
   2  11 -11    0.10    2.60 
   1 -11 -11   30.00    8.20 
  -1 -11  11   30.00    6.00 
  -1 -11  11   31.20    6.50 
   1  11 -11   25.00    6.90 
   0 -11 -11   -6.40    4.80 
   0  11 -11    4.80    4.60 
  -1 -11 -11    5.40    5.90 
  -1  11 -11   11.00    6.60 
  -2 -11 -11   11.80    5.40 
  -2  11 -11    9.60    7.00 
  -3 -11 -11    5.60    4.20 
  -3  11 -11   -0.90    5.70 
  -4 -11 -11    8.30    5.50 
  -4  11 -11   22.80    8.80 
  -5 -11 -11   13.10    7.50 
   5 -11  11    3.00    6.90 
   4 -12 -11    0.20    5.20 
   3 -12 -11   53.79   11.00 
  -2 -12  11   -1.40    1.90 
   2 -12 -11   -3.70    4.30 
   1 -12 -11    4.80    4.60 
  -1 -12  11   -6.20    2.60 
   1  12 -11   -2.00    3.40 
   0 -12  11   -2.80    3.60 
   0 -12 -11    4.70    5.80 
   0  12 -11   -8.40    3.30 
  -1 -12 -11    6.60    5.90 
  -1  12 -11    0.20    5.10 
  -2 -12 -11    0.10    4.60 
   2 -12  11   -0.80    4.30 
  -2  12 -11    3.90    6.10 
   3 -12  11    8.50    6.00 
  -3 -12 -11    3.90    4.60 
  -3  12 -11   13.30    8.30 
   4 -12  11   -3.30    5.10 
  -4 -12 -11    1.70    5.70 
  -4  12 -11    0.80    6.60 
   3 -13 -11    8.50    5.60 
   2 -13 -11   -4.40    5.10 
   1 -13 -11    9.70    6.00 
  -1 -13  11   -0.60    3.30 
   0 -13  11    0.20    4.50 
   0 -13 -11    6.70    6.20 
   0  13 -11    2.10    5.20 
  -1 -13 -11    4.90    6.30 
   1 -13  11    1.30    4.90 
  -1  13 -11    2.30    6.00 
   2 -13  11    5.60    5.00 
  -2 -13 -11   12.60    6.50 
  -2  13 -11   23.20    9.40 
  -3 -13 -11    1.80    6.00 
   3 -13  11    3.60    5.50 
  -3  13 -11   -7.50    5.90 
   0 -14  11    1.00    4.70 
   0 -14 -11   -2.40    6.50 
   8   0 -12    5.10    6.30 
   7   0 -12   61.59   10.20 
   6   0 -12   38.90    7.20 
   5   0 -12    4.20    3.50 
   4   0 -12   77.69    9.30 
  -3   0  12   15.40    4.40 
   3   0 -12   11.80    4.90 
  -2   0  12  153.48   10.80 
   1   0 -12  207.88   14.20 
  -1   0  12  209.28   12.60 
   0   0  12   21.10    5.30 
   0   0 -12   21.60    5.60 
   1   0  12 1990.90   52.39 
  -1   0 -12 2070.09   54.89 
  -2   0 -12  383.96   21.80 
  -3   0 -12  393.46   23.60 
  -4   0 -12  167.48   16.70 
  -5   0 -12    2.30    5.10 
  -6   0 -12    6.00    5.60 
  -7   0 -12    8.50    6.80 
  -8   0 -12   23.00   12.30 
   8  -1 -12    3.80    4.40 
   8   1 -12    3.40    4.20 
   7  -1 -12   19.50    6.20 
   7   1 -12   15.50    5.80 
   6  -1 -12    3.80    3.10 
   6   1 -12   -3.40    2.10 
   5  -1 -12   50.29    8.90 
   5   1 -12   49.70    8.20 
   4  -1 -12    8.80    4.20 
   4   1 -12    1.50    4.00 
   3  -1 -12   27.30    6.40 
  -3  -1  12   21.40    4.70 
   3   1 -12   22.00    8.00 
   2  -1 -12   83.89    9.60 
  -2  -1  12   75.99    7.20 
  -2   1  12   86.49    8.20 
   2   1 -12   74.49    9.00 
  -1  -1  12  527.65   20.60 
   1  -1 -12  495.45   28.30 
   1   1 -12  553.24   22.90 
  -1   1  12  561.44   21.50 
   0  -1  12   32.70    6.70 
   0  -1 -12   41.10   12.20 
   0   1 -12   51.39    8.40 
   0   1  12   48.60    7.50 
  -1  -1 -12    7.30    3.80 
   1  -1  12    5.20    4.20 
  -1   1 -12    1.40    3.10 
   1   1  12    7.60    4.10 
  -2  -1 -12   45.60    8.80 
  -2   1 -12   23.30    6.40 
  -3  -1 -12  130.29   13.20 
  -3   1 -12  154.18   15.00 
  -4  -1 -12   50.39   10.80 
  -4   1 -12   56.69   11.60 
  -5  -1 -12    4.90    5.80 
  -5   1 -12   -2.60    3.10 
  -6  -1 -12   19.20    7.70 
  -6   1 -12   36.40   10.70 
  -7  -1 -12    4.80    5.70 
  -7   1 -12    9.60    7.60 
  -8  -1 -12   -0.60    6.30 
  -8   1 -12   -4.80    6.40 
   8  -2 -12    2.90    4.80 
   8   2 -12   -2.70    4.00 
   7  -2 -12   12.40    5.80 
   7   2 -12   10.80    5.60 
   6  -2 -12   28.50    7.70 
   6   2 -12   18.60    5.60 
   5  -2 -12  121.69   11.70 
   5   2 -12  110.29   10.60 
  -4  -2  12   49.50    7.60 
   4  -2 -12   37.80    7.70 
   4   2 -12   51.19    8.50 
   3  -2 -12   -1.40    2.40 
  -3  -2  12    4.00    2.40 
   3   2 -12   -1.60    4.00 
  -2  -2  12   76.49    7.20 
   2  -2 -12   69.99    8.70 
   2   2 -12   78.69    9.30 
  -1  -2  12    3.70    2.80 
   1  -2 -12    4.90    4.50 
   1   2 -12   10.50    3.70 
  -1   2  12    9.80    3.50 
   0  -2 -12   16.00    5.40 
   0  -2  12   11.40    4.90 
   0   2 -12   14.50    4.90 
   0   2  12   15.70    4.40 
   1  -2  12   27.30    6.30 
  -1  -2 -12   28.10    7.00 
  -1   2 -12   35.60    7.80 
   1   2  12   31.20    6.60 
  -2  -2 -12    6.80    3.90 
  -2   2 -12    5.70    3.80 
  -3  -2 -12  332.27   21.20 
  -3   2 -12  300.67   21.60 
  -4  -2 -12  267.17   20.60 
  -4   2 -12  261.27   21.70 
  -5  -2 -12   27.80    9.10 
  -5   2 -12   44.80   11.60 
  -6  -2 -12   -1.00    5.40 
  -6   2 -12   -1.20    4.70 
  -7  -2 -12    1.50    6.60 
  -7   2 -12   -9.70    5.80 
  -8  -2 -12  -11.60    6.10 
  -8   2 -12    2.70    4.90 
   8  -3 -12    4.20    4.70 
   8   3 -12    1.90    4.30 
   7  -3 -12    8.80    5.40 
   7   3 -12   -1.00    4.00 
   6  -3 -12    3.60    4.40 
   6   3 -12    5.50    4.70 
   5  -3 -12   15.90    5.90 
  -5  -3  12    9.10    4.40 
   5   3 -12   22.60    5.70 
   5   3 -12   16.60    5.60 
   4  -3 -12   30.20    7.10 
  -4  -3  12   31.80    5.70 
   4   3 -12   41.80    8.00 
   3  -3 -12  107.89   10.70 
  -3  -3  12  110.09    9.10 
   3   3 -12  119.49   11.00 
   2  -3 -12   55.59    8.90 
  -2  -3  12   50.59    8.30 
   2   3 -12   57.59    7.50 
   1  -3 -12    0.70    3.90 
  -1  -3  12   -0.50    2.70 
   1   3 -12   -0.50    2.90 
   0  -3  12   37.10    6.90 
   0  -3 -12   44.80    8.40 
   0   3  12   40.60    6.80 
   0   3 -12   33.90    7.30 
  -1  -3 -12    7.20    4.50 
   1  -3  12   19.50    6.00 
  -1   3 -12    9.50    4.40 
   1   3  12   17.00    5.30 
  -2  -3 -12  142.09   13.00 
  -2   3 -12  141.09   14.10 
  -3  -3 -12  194.38   16.20 
  -3   3 -12  207.68   17.90 
  -4  -3 -12   61.09   11.10 
  -4   3 -12   69.29   13.60 
  -5  -3 -12    0.90    4.50 
  -5   3 -12    8.80    5.60 
  -6  -3 -12    1.00    4.30 
  -6   3 -12    2.60    4.60 
  -7  -3 -12   14.90    8.00 
  -7   3 -12   10.20    6.20 
  -8  -3 -12   -0.20    6.30 
  -8   3 -12   15.60    7.50 
   8  -4 -12    3.90    5.70 
   8   4 -12   10.20    5.40 
   7  -4 -12    8.90    5.60 
   7   4 -12   14.30    5.60 
  -6  -4  12   35.40    7.20 
   6  -4 -12   43.30    8.90 
   6   4 -12   26.20    7.70 
   6   4 -12   36.50    7.40 
   5  -4 -12    5.20    4.00 
  -5  -4  12   10.10    3.40 
   5   4 -12    6.50    3.70 
   5   4 -12    6.70    4.20 
  -4  -4  12   43.40   10.30 
   4  -4 -12   34.00    7.60 
   4   4 -12   21.10    5.80 
   3  -4 -12   18.40    5.70 
  -3  -4  12   13.80    4.10 
   3   4 -12   19.70    5.00 
  -2  -4  12   51.19    6.30 
   2  -4 -12   60.39    9.30 
   2   4 -12   60.19    7.60 
  -1  -4  12  283.97   19.30 
   1  -4 -12  288.87   17.60 
   1   4 -12  285.27   16.60 
   0  -4  12  138.69   11.90 
   0  -4 -12  148.39   13.30 
   0   4 -12  123.79   11.70 
  -1  -4 -12  738.63   29.10 
  -1   4 -12  633.34   29.60 
  -2  -4 -12   63.49   10.50 
  -2   4 -12   74.49   12.20 
  -3  -4 -12    2.60    3.50 
  -3   4 -12    0.80    3.40 
  -4  -4 -12   27.80    7.40 
  -4   4 -12   23.20    7.00 
  -5  -4 -12   11.90    6.00 
  -5   4 -12    1.80    4.60 
  -6  -4 -12   10.40    6.10 
  -6   4 -12    8.20    6.90 
  -7  -4 -12   29.60   10.50 
  -7   4 -12   20.70    8.00 
  -8  -4 -12   -2.50    6.40 
  -8   4 -12   12.00    8.10 
   8  -5 -12   46.60   10.40 
   7  -5 -12   64.39   11.70 
   7   5 -12   77.39    9.50 
   6  -5 -12    8.90    4.90 
   6   5 -12    9.40    4.90 
   6   5 -12    8.50    4.40 
  -5  -5  12   84.59    7.80 
   5  -5 -12   84.79   10.80 
   5   5 -12   84.99    8.40 
   5   5 -12   82.89    8.90 
   4  -5 -12   49.80    9.50 
  -4  -5  12   58.19    6.00 
   4   5 -12   42.20    6.90 
   3  -5 -12  287.87   17.90 
  -3  -5  12  297.07   13.50 
   3   5 -12  236.88   14.00 
   2  -5 -12    8.60    5.00 
  -2  -5  12   15.30    4.50 
   2   5 -12   10.90    3.90 
  -1  -5  12 1209.78   37.30 
   1  -5 -12 1265.57   40.40 
   1   5 -12 1285.17   39.70 
   0  -5  12   52.29    8.70 
   0  -5 -12   30.10    8.00 
  -1  -5 -12   81.49   10.40 
  -1   5 -12   86.19   11.20 
  -2  -5 -12   20.90    6.60 
  -2   5 -12   28.90    8.90 
  -3  -5 -12  113.09   12.30 
  -3   5 -12  106.09   16.40 
  -4  -5 -12   68.29   11.60 
  -4   5 -12   55.19   12.40 
  -5  -5 -12  129.29   15.30 
  -5   5 -12  152.88   18.70 
  -6  -5 -12   -7.40    4.50 
  -6   5 -12   -0.30    5.20 
  -7  -5 -12    9.70    7.40 
  -7   5 -12   16.50    7.70 
   7  -6 -12   -5.00    4.40 
   7   6 -12   -2.10    3.00 
   6  -6 -12    2.90    3.40 
   6   6 -12    6.80    4.20 
   6   6 -12    5.30    3.30 
  -5  -6  12    7.80    3.20 
   5  -6 -12    7.20    4.70 
   5   6 -12    4.80    3.00 
   5   6 -12   -1.60    4.00 
  -4  -6  12    5.10    2.60 
   4  -6 -12    1.40    2.90 
   4   6 -12    0.80    2.40 
   3  -6 -12  104.39   11.30 
  -3  -6  12  106.69    7.50 
   3   6 -12   79.59    8.30 
  -2  -6  12  331.07   15.00 
   2  -6 -12  354.36   20.10 
   2   6 -12  290.17   16.20 
   1  -6 -12  133.89   12.80 
  -1  -6  12  142.49   11.80 
   1   6 -12  146.59   12.60 
   0  -6 -12  309.27   19.40 
   0  -6  12  321.17   18.10 
   0   6 -12  325.57   20.40 
  -1  -6 -12  947.31   35.30 
  -1   6 -12  967.30   38.80 
  -2  -6 -12   26.20    6.80 
  -2   6 -12   28.90    8.30 
  -3  -6 -12   27.30    7.50 
  -3   6 -12   34.00    9.30 
  -4  -6 -12    7.50    5.20 
  -4   6 -12    5.20    5.70 
  -5  -6 -12   10.90    6.30 
  -5   6 -12   11.60    8.10 
  -6  -6 -12    0.00    5.50 
   6  -7 -12    7.60    5.00 
   6   7 -12   11.00    3.10 
   5  -7 -12  116.49   13.10 
   5   7 -12   98.59    7.10 
   5   7 -12  103.39    8.10 
  -4  -7  12   84.59    6.60 
   4  -7 -12   88.69   11.60 
   4   7 -12   95.39    7.70 
   3  -7 -12  160.08   14.40 
  -3  -7  12  191.08    9.60 
   3   7 -12  152.68   11.20 
  -2  -7  12    6.10    3.30 
   2  -7 -12    8.00    5.40 
   2   7 -12    5.10    3.70 
  -1  -7  12   97.19   10.00 
   1  -7 -12   87.99   11.10 
   1   7 -12   84.39    9.90 
   0  -7  12   -0.70    3.70 
   0  -7 -12    2.50    5.10 
   0   7 -12   19.50    6.00 
  -1  -7 -12  207.18   16.70 
  -1   7 -12  222.78   18.60 
  -2  -7 -12  194.18   15.30 
  -2   7 -12  193.88   18.90 
  -3  -7 -12    9.30    4.40 
  -3   7 -12   -5.30    4.30 
  -4  -7 -12    8.40    4.80 
  -4   7 -12   15.90    8.00 
  -5  -7 -12    4.40    4.80 
  -5   7 -12    3.30    6.00 
  -6  -7 -12    1.30    5.90 
  -6   7 -12   -3.00    5.60 
  -7  -7 -12    0.20    7.40 
  -7   7 -12   12.20    7.20 
   7  -8 -12   13.70    6.50 
   6  -8 -12   36.10    9.60 
   5  -8 -12   20.50    6.80 
   4  -8 -12    4.40    4.70 
   4   8 -12   13.00    3.00 
  -3  -8  12   81.49    6.00 
   3   8 -12   76.89    7.70 
  -2  -8  12   -3.20    2.70 
   2  -8 -12   -4.30    3.10 
   1  -8 -12   19.20    6.40 
  -1  -8  12   22.10    6.20 
   1   8 -12    9.30    5.10 
   0  -8 -12   51.39   10.10 
   0   8 -12   41.60    8.90 
  -1  -8 -12  126.69   13.20 
  -1   8 -12  171.18   16.00 
  -2  -8 -12    0.90    3.50 
  -2   8 -12    0.30    4.10 
  -3  -8 -12   15.50    5.70 
  -3   8 -12   24.20    8.10 
  -4  -8 -12   37.70    8.80 
  -4   8 -12   35.10   10.30 
  -5  -8 -12   23.60    7.30 
  -5   8 -12   13.20    7.70 
  -6  -8 -12   -9.10    5.70 
  -6   8 -12    5.70    7.80 
   6  -9 -12   10.70    6.60 
   5  -9 -12   18.20    6.70 
   4  -9 -12    4.50    4.80 
   3  -9 -12    0.10    3.90 
  -3  -9  12    1.30    1.80 
   3   9 -12    9.10    2.70 
  -2  -9  12    2.60    3.40 
   2  -9 -12    0.60    3.70 
   2   9 -12    2.30    3.20 
   1  -9 -12   16.60    6.70 
  -1  -9  12   25.20    6.00 
   1   9 -12   15.10    5.20 
   0  -9 -12    9.20    5.90 
   0   9 -12   23.90    6.50 
  -1  -9 -12    4.00    5.00 
  -1   9 -12   -3.50    4.10 
  -2  -9 -12   38.60    8.30 
  -2   9 -12   26.20   10.30 
  -3  -9 -12  189.38   15.80 
  -3   9 -12  121.69   19.00 
  -4  -9 -12    5.30    4.90 
  -4   9 -12  -11.60    5.20 
  -5  -9 -12   25.60    8.40 
  -5   9 -12   34.00   11.80 
  -6  -9 -12   18.30    7.90 
  -6   9 -12    8.40    9.10 
   6 -10 -12    5.50    5.70 
   5 -10 -12    0.90    4.40 
   4 -10 -12   -4.60    3.00 
  -3 -10  12    5.40    1.60 
   3 -10 -12   -1.90    3.40 
   2 -10 -12   -0.10    4.20 
  -2 -10  12    5.80    3.40 
   2  10 -12    3.50    3.20 
  -1 -10  12   33.50    7.40 
   0 -10 -12    6.20    5.50 
   0  10 -12    7.70    5.40 
  -1 -10 -12  135.39   14.80 
  -1  10 -12  140.19   15.40 
  -2 -10 -12    4.30    3.80 
  -2  10 -12    9.70    5.70 
  -3 -10 -12   12.30    5.30 
  -3  10 -12    7.30    6.00 
  -4 -10 -12    0.30    5.10 
  -4  10 -12    4.00    5.60 
  -5 -10 -12   11.60    6.90 
  -5  10 -12    7.00    8.40 
   5 -11 -12    4.00    4.90 
   4 -11 -12   -1.40    4.10 
   2 -11 -12   11.10    6.20 
  -2 -11  12    4.20    3.40 
  -2 -11  12    0.40    2.70 
   2  11 -12    1.00    3.40 
   1 -11 -12   24.50    8.80 
  -1 -11  12   46.90    8.00 
   1  11 -12   72.09   11.90 
   0 -11 -12    3.80    5.90 
   0  11 -12   24.90    7.80 
  -1 -11 -12    7.00    5.50 
  -1  11 -12    3.00    5.70 
  -2 -11 -12    5.60    4.30 
  -3 -11 -12    2.80    4.80 
  -3  11 -12    0.10    8.00 
  -4 -11 -12    0.70    5.20 
  -4  11 -12    7.50    7.00 
   3 -12 -12   -6.90    4.90 
  -2 -12  12   -3.50    2.40 
   2 -12 -12    0.80    5.00 
   1 -12 -12    1.00    5.00 
   1  12 -12   -9.50    3.90 
   0 -12  12   22.60    6.30 
   0 -12 -12    8.20    7.00 
   0  12 -12   14.70    7.30 
  -1 -12 -12    5.60    4.90 
   1 -12  12    4.90    3.70 
  -1  12 -12   -0.90    6.20 
  -2 -12 -12   42.30    9.00 
  -2  12 -12   38.50   11.80 
   3 -12  12   -3.10    4.00 
  -3 -12 -12   -9.90    4.00 
  -3  12 -12   -1.90    6.50 
  -4 -12 -12   18.60    8.20 
   4 -12  12   13.90    7.90 
  -4  12 -12   17.20    8.70 
   2 -13 -12   -0.30    5.40 
   1 -13 -12    3.70    5.10 
   1  13 -12   -2.40    5.40 
   0 -13 -12   -2.50    6.30 
   0 -13  12    5.30    4.30 
   0  13 -12    0.20    6.00 
  -1 -13 -12    6.60    6.60 
   1 -13  12   -1.00    4.70 
  -1  13 -12   13.00    6.80 
  -2 -13 -12    1.90    5.40 
   2 -13  12    2.50    5.90 
  -2  13 -12  -14.50    5.90 
   8   0 -13    5.30    4.80 
   7   0 -13   -0.50    6.10 
   6   0 -13    0.70    3.50 
   5   0 -13   -0.20    3.20 
   4   0 -13    0.70    3.40 
   3   0 -13   -3.70    3.50 
   2   0 -13    0.70    4.00 
  -2   0  13    7.20    3.70 
  -1   0  13    2.60    3.00 
   1   0 -13    1.30    3.80 
   0   0  13    0.20    3.20 
   0   0 -13    2.10    3.40 
  -1   0 -13   -2.80    2.40 
  -2   0 -13    3.80    3.60 
  -3   0 -13    3.90    3.80 
  -4   0 -13   -4.80    3.10 
  -5   0 -13   -5.90    3.60 
  -6   0 -13   -2.60    4.20 
  -7   0 -13    1.70    4.90 
  -8   0 -13   -3.40    5.80 
   8  -1 -13   26.50    8.10 
   8   1 -13   38.60    9.00 
   7  -1 -13    0.80    4.00 
   7   1 -13   -1.80    4.10 
   6  -1 -13    3.90    4.10 
   6   1 -13    2.50    3.90 
   5  -1 -13   90.59   10.70 
   5   1 -13   75.59    9.20 
   4  -1 -13  156.58   12.70 
   4   1 -13  139.89   12.50 
   3  -1 -13    4.60    4.60 
   3   1 -13   -0.90    4.70 
   2  -1 -13  355.96   19.70 
  -2  -1  13  360.26   17.10 
   2   1 -13  371.66   19.80 
  -1  -1  13   92.29    8.80 
   1  -1 -13   95.09   10.70 
   1   1 -13   98.99   10.50 
   0  -1 -13  150.18   12.80 
   0  -1  13  148.59   12.40 
   0   1 -13  152.88   12.80 
  -1  -1 -13   39.40    8.30 
  -1   1 -13   43.80    8.80 
  -2  -1 -13   40.10    8.40 
  -2   1 -13   32.40    8.20 
  -3  -1 -13   66.99   11.90 
  -3   1 -13   72.79   12.40 
  -4  -1 -13   53.59   10.90 
  -4   1 -13   43.40   11.00 
  -5  -1 -13   -2.90    3.50 
  -5   1 -13   -7.60    3.40 
  -6  -1 -13    5.00    6.90 
  -6   1 -13  -10.90    4.20 
  -7  -1 -13   11.50    7.70 
  -7   1 -13    0.90    5.40 
  -8  -1 -13    4.40    7.80 
  -8   1 -13    9.50    9.30 
   8  -2 -13   31.20    8.00 
   8   2 -13   21.30    7.10 
   7  -2 -13   28.10    8.00 
   7   2 -13   25.40    7.60 
   6   2 -13  103.19   11.30 
   5  -2 -13   12.40    5.00 
   5   2 -13   10.20    5.30 
   4  -2 -13    6.10    4.10 
   4   2 -13    4.50    5.00 
  -3  -2  13  111.79    9.30 
   3  -2 -13   95.69   10.30 
   3   2 -13   91.29   11.10 
  -2  -2  13  259.37   14.10 
   2  -2 -13  263.47   17.00 
   1  -2 -13  157.18   13.80 
  -1  -2  13  163.08   12.00 
   1   2 -13  146.89   15.40 
   0  -2  13   47.10    8.50 
   0  -2 -13   30.80    7.30 
   0   2 -13   60.19    9.70 
  -1   2 -13   -2.30    2.50 
  -2  -2 -13   45.70    9.20 
  -2   2 -13   53.19   10.40 
  -3  -2 -13   93.09   13.80 
  -3   2 -13   95.89   15.10 
  -4  -2 -13   35.50    8.70 
  -4   2 -13   32.40    9.20 
  -5  -2 -13    3.50    5.30 
  -5   2 -13    0.50    7.50 
  -6  -2 -13   55.19   13.70 
  -6   2 -13  103.59   18.20 
  -7  -2 -13   -7.20    5.80 
  -7   2 -13    1.40    5.70 
  -8  -2 -13    6.50    9.30 
  -8   2 -13    0.10    6.30 
   8  -3 -13   -9.40    3.90 
   7  -3 -13   11.70    5.30 
   7   3 -13    4.80    5.40 
   6  -3 -13   38.10    9.10 
   6   3 -13   19.90    6.50 
   5  -3 -13   42.10    8.80 
   5   3 -13   42.80    8.30 
  -4  -3  13  237.78   14.10 
   4  -3 -13  216.68   16.60 
   4   3 -13  219.88   15.50 
  -3  -3  13   99.59    8.90 
   3  -3 -13  126.89   12.10 
   3   3 -13   92.19   11.00 
   2  -3 -13   50.59    9.20 
  -2  -3  13   73.79    7.70 
   2   3 -13   46.20    8.00 
   1  -3 -13   23.80    6.80 
  -1  -3  13   20.10    5.50 
   1   3 -13   14.70    6.40 
   0  -3 -13   10.70    5.00 
   0  -3  13   11.40    5.60 
   0   3 -13   10.60    4.80 
  -1  -3 -13   12.40    5.10 
  -1   3 -13   15.20    5.20 
  -2  -3 -13    7.90    4.20 
  -2   3 -13   10.70    5.00 
  -3  -3 -13   58.39   11.00 
  -3   3 -13   53.39   11.30 
  -4  -3 -13  126.79   14.60 
  -4   3 -13  133.09   16.30 
  -5  -3 -13    6.70    5.80 
  -5   3 -13   16.40    7.80 
  -6  -3 -13   27.30   13.90 
  -6   3 -13   13.10    7.90 
  -7  -3 -13    8.50    6.60 
  -7   3 -13   -1.80    4.00 
   8  -4 -13   19.60    7.80 
   8   4 -13    0.40    6.00 
   7  -4 -13    5.60    5.40 
   7   4 -13   12.30    5.00 
   6  -4 -13    2.20    4.00 
   6   4 -13   11.60    5.00 
  -5  -4  13   71.69    8.50 
   5  -4 -13   67.99   18.10 
   5   4 -13   65.59    9.70 
   4  -4 -13  259.07   17.80 
  -4  -4  13  228.28   13.30 
   4   4 -13  213.58   14.20 
  -3  -4  13  336.27   15.70 
   3  -4 -13  333.77   20.00 
   3   4 -13  356.46   18.20 
   2  -4 -13  234.08   16.50 
  -2  -4  13  223.48   13.20 
   2   4 -13  217.38   14.60 
   1  -4 -13    2.40    5.10 
  -1  -4  13    8.30    4.40 
   1   4 -13    3.80    3.70 
   0  -4 -13  127.79   13.00 
   0  -4  13  128.79   12.50 
   0   4 -13  131.89   13.20 
  -1  -4 -13  130.39   12.70 
  -1   4 -13  133.19   13.70 
  -2  -4 -13   51.69    9.80 
  -2   4 -13   48.40   10.40 
  -3  -4 -13    3.40    3.60 
  -3   4 -13    5.50    4.70 
  -4  -4 -13   21.40    8.00 
  -4   4 -13   39.40   11.50 
  -5  -4 -13    4.30    5.80 
  -5   4 -13    1.00    4.70 
  -6  -4 -13    3.60    6.10 
  -6   4 -13   11.10    7.00 
  -7  -4 -13   44.90   12.50 
  -7   4 -13   60.49   15.90 
   7  -5 -13   16.80    6.60 
   7   5 -13   12.80    5.60 
  -6  -5  13    5.80    4.10 
   6  -5 -13    1.70    3.90 
   6   5 -13    3.30    5.60 
   6   5 -13    8.50    4.80 
   5  -5 -13   14.20    5.70 
  -5  -5  13    8.40    3.90 
   5   5 -13    3.00    4.10 
   5   5 -13   15.60    4.60 
   4  -5 -13   24.80    6.80 
   4   5 -13   26.80    5.50 
   3  -5 -13   10.60    5.20 
   3   5 -13   11.70    4.20 
  -2  -5  13  118.29    9.80 
   2  -5 -13  122.49   12.60 
   2   5 -13  109.69   10.70 
   1  -5 -13    4.00    5.40 
  -1  -5  13   -0.40    4.30 
   1   5 -13    6.90    4.90 
   0  -5  13   49.00   10.70 
   0  -5 -13   54.89   10.70 
   0   5 -13   61.59   10.60 
  -1  -5 -13    3.50    4.70 
  -1   5 -13    8.10    5.70 
  -2  -5 -13   86.49   10.90 
  -2   5 -13   96.89   12.50 
  -3  -5 -13   -5.40    3.00 
  -3   5 -13    3.90    3.50 
  -4  -5 -13   37.70    9.40 
  -4   5 -13   26.80    9.00 
  -5  -5 -13   11.10    6.70 
  -5   5 -13    4.70    6.80 
  -6  -5 -13    3.90    6.50 
  -6   5 -13   12.10    8.10 
  -7  -5 -13   -6.70    5.70 
   7  -6 -13   42.30    9.60 
   7   6 -13   21.80    6.20 
   6  -6 -13   -1.50    3.60 
   6   6 -13   -2.70    3.10 
   5  -6 -13  136.29   14.90 
  -5  -6  13  140.39    9.50 
   5   6 -13  121.69   10.20 
   5   6 -13  145.09   11.30 
  -4  -6  13   71.99    6.80 
   4  -6 -13   59.69   11.10 
   4   6 -13   75.09    8.10 
  -3  -6  13  278.67   13.30 
   3  -6 -13  272.27   18.80 
   3   6 -13  259.57   15.10 
  -2  -6  13  480.65   20.10 
   2  -6 -13  501.35   24.80 
   2   6 -13  419.46   21.00 
  -1  -6  13   30.80    6.60 
   1  -6 -13   37.70    9.20 
   1   6 -13   28.10   11.70 
   0  -6 -13  998.60   37.40 
   0   6 -13  873.71   36.00 
  -1  -6 -13   51.09    9.80 
  -1   6 -13   56.09   11.00 
  -2  -6 -13  216.48   16.70 
  -2   6 -13  216.68   19.60 
  -3  -6 -13    7.00    5.60 
  -3   6 -13   -1.10    4.10 
  -4  -6 -13   56.19   10.90 
  -4   6 -13   41.10   11.70 
  -5  -6 -13    5.90    6.10 
  -5   6 -13   -2.20    5.10 
  -6  -6 -13   -1.60    5.70 
  -6   6 -13    4.00    7.10 
  -7  -6 -13   30.60   10.10 
  -7   6 -13    2.60    8.50 
   7  -7 -13    8.30    6.00 
   6  -7 -13   45.00    9.90 
   6   7 -13   61.59    5.90 
  -5  -7  13   59.39    6.10 
   5  -7 -13   35.90    8.70 
   5   7 -13   46.30    7.00 
   5   7 -13   42.40    6.10 
   4  -7 -13  174.78   16.00 
  -4  -7  13  174.28    9.70 
   4   7 -13  151.18   10.70 
  -3  -7  13   18.30    4.10 
   3  -7 -13   29.00    7.70 
   3   7 -13   20.30    5.40 
   2  -7 -13  119.09   12.90 
   2   7 -13  111.89   10.90 
  -1  -7  13  195.98   14.20 
   1  -7 -13  207.08   16.80 
   1   7 -13  218.08   20.10 
   0  -7 -13  147.19   15.00 
   0   7 -13  112.29   12.90 
  -1  -7 -13   78.69   12.60 
  -1   7 -13   94.69   14.60 
  -2  -7 -13   12.50    5.90 
  -2   7 -13   20.70    7.80 
  -3  -7 -13   56.69   10.60 
  -3   7 -13   56.19   13.00 
  -4  -7 -13   47.40   10.70 
  -4   7 -13   37.30   11.30 
  -5  -7 -13    4.00    5.20 
  -5   7 -13   -1.20    4.50 
  -6  -7 -13    3.00    6.00 
  -6   7 -13    7.30    5.60 
   6  -8 -13   29.20    8.80 
   5  -8 -13   -2.80    3.30 
   4  -8 -13    1.20    4.20 
  -4  -8  13    2.50    2.60 
   4   8 -13    5.80    3.20 
   3  -8 -13   77.79   12.40 
  -3  -8  13  100.99    7.30 
   3   8 -13   99.79    9.40 
   2  -8 -13  109.69   12.80 
  -2  -8  13   96.59   10.40 
   2   8 -13  120.69   11.20 
   1  -8 -13   -0.70    4.40 
  -1  -8  13    2.70    4.50 
   1   8 -13    0.70    3.20 
   0  -8 -13   21.00    7.60 
   0   8 -13   26.60    7.20 
  -1  -8 -13    2.90    5.40 
  -1   8 -13    3.00    3.90 
  -2  -8 -13    5.30    4.40 
  -2   8 -13    4.70    5.40 
  -3  -8 -13   82.39   12.90 
  -4  -8 -13   75.89   13.40 
  -4   8 -13   78.39   16.90 
  -5  -8 -13   43.70   10.50 
  -5   8 -13   38.10   11.20 
  -6  -8 -13   37.90   11.00 
  -6   8 -13   13.70   13.70 
   6  -9 -13   13.40    7.20 
   5  -9 -13   23.70    7.70 
   4  -9 -13   16.80    6.40 
   4   9 -13   18.60    2.50 
  -3  -9  13   -2.40    2.40 
   3  -9 -13   -5.80    3.70 
   3   9 -13    1.70    2.60 
   2  -9 -13   60.49   11.60 
  -2  -9  13   56.79    7.00 
   2   9 -13   39.60    7.60 
  -1  -9  13    5.00    4.80 
   1  -9 -13    7.50    5.40 
   1   9 -13    3.70    3.30 
   0  -9 -13    1.30    5.60 
   0   9 -13   11.30    4.90 
  -1  -9 -13    2.50    5.60 
  -1   9 -13   19.50    6.60 
  -2  -9 -13   39.60    9.10 
  -2   9 -13   35.20   10.60 
  -3  -9 -13  111.69   12.50 
  -3   9 -13   69.19   14.20 
  -4  -9 -13   -5.20    4.90 
  -4   9 -13   -2.20    5.60 
  -5  -9 -13  -10.10    4.60 
  -5   9 -13    1.20    6.60 
  -6  -9 -13   19.30    9.10 
  -6   9 -13   18.60   11.10 
   4 -10 -13   -6.00    3.20 
  -3 -10  13    3.60    2.40 
   3 -10 -13    1.10    3.50 
   3  10 -13   -2.90    2.30 
   2 -10 -13   15.80    7.00 
  -2 -10  13   13.10    4.10 
   2  10 -13   11.10    4.10 
  -1 -10  13    5.40    5.10 
   1 -10 -13    6.40    6.40 
   1  10 -13   -8.60    3.80 
   0 -10 -13    1.20    5.80 
   0  10 -13    4.10    5.60 
  -1 -10 -13   43.10   10.80 
  -1  10 -13   48.80   11.80 
  -2 -10 -13   27.20    7.80 
  -2  10 -13   21.70    8.40 
  -3 -10 -13    9.60    4.20 
  -3  10 -13  -12.20    5.70 
  -4 -10 -13   11.50    6.20 
  -4  10 -13    8.10    8.30 
  -5 -10 -13   10.60    7.10 
  -5  10 -13   -3.70   10.00 
   4 -11 -13    5.20    4.80 
   3 -11 -13    4.50    5.40 
   2 -11 -13    5.80    5.60 
   2  11 -13   -0.80    3.60 
   1 -11 -13    6.60    6.40 
   1  11 -13   19.00    6.40 
   0 -11 -13   15.10    8.20 
   0  11 -13   13.20    6.60 
  -1 -11 -13    4.70    4.80 
  -1  11 -13    7.10    5.50 
  -2 -11 -13    0.80    4.30 
  -2  11 -13   -7.90    5.10 
  -3 -11 -13   27.80    7.80 
  -3  11 -13   15.90   10.10 
  -4 -11 -13    5.40    6.10 
  -4  11 -13   -0.20    6.30 
   3 -12 -13    6.90    6.00 
  -2 -12  13    0.30    3.20 
   2 -12 -13   -4.70    4.00 
   1 -12 -13    3.00    6.60 
  -1 -12  13   11.10    4.20 
   1  12 -13    7.80    5.10 
   0 -12 -13   -2.50    5.80 
   0  12 -13   12.40    6.20 
  -1 -12 -13    5.00    6.10 
  -1  12 -13    1.10    5.50 
  -2 -12 -13   -1.90    4.60 
  -2  12 -13   -1.50    5.20 
  -3 -12 -13   -5.00    5.00 
  -3  12 -13   -3.50    5.90 
   2 -13 -13    3.10    5.50 
  -1 -13  13    7.70    5.40 
   1 -13 -13   10.60    7.00 
   0 -13 -13    2.00    7.40 
   0 -13  13    0.90    4.70 
   0  13 -13    2.00    5.80 
  -1 -13 -13   43.60   10.20 
  -1  13 -13   24.30    9.60 
   8   0 -14    3.40    5.50 
   7   0 -14    3.90    5.10 
   6   0 -14   -0.60    3.10 
   5   0 -14   17.20    5.30 
   4   0 -14    8.10    5.50 
   3   0 -14   31.80    8.40 
   2   0 -14   21.20    6.80 
   1   0 -14   16.60    6.10 
   0   0 -14  339.47   19.70 
  -1   0 -14   49.70    9.30 
  -2   0 -14   93.09   11.70 
  -3   0 -14    3.20    4.10 
  -4   0 -14    7.80    5.50 
  -5   0 -14    0.30    3.90 
  -6   0 -14   -1.60    4.50 
  -7   0 -14    9.90    7.40 
   8  -1 -14   30.10    8.40 
   8   1 -14   18.50    7.60 
   7  -1 -14    0.00    4.30 
   7   1 -14    3.10    5.10 
   6  -1 -14   19.10    6.50 
   6   1 -14   19.70    6.60 
   5  -1 -14    1.40    3.20 
   5   1 -14   -1.70    3.50 
   4  -1 -14    1.70    4.20 
   4   1 -14    1.10    5.00 
   3  -1 -14    0.00    4.40 
   3   1 -14    1.40    4.50 
   2  -1 -14    2.40    5.20 
   2   1 -14    2.90    4.60 
   1  -1 -14   40.60    8.80 
   1   1 -14   42.50    8.40 
   0  -1 -14   38.40    8.50 
   0   1 -14   41.10    8.40 
  -1  -1 -14   95.19   11.40 
  -1   1 -14  104.89   11.90 
  -2  -1 -14   41.40    9.00 
  -2   1 -14   38.80    8.70 
  -3  -1 -14   12.30    5.80 
  -3   1 -14    5.30    4.60 
  -4  -1 -14   17.10    7.30 
  -4   1 -14   27.80    8.40 
  -5  -1 -14   42.40   11.00 
  -5   1 -14   30.30   10.90 
  -6  -1 -14    5.70    6.70 
  -6   1 -14   26.50   10.40 
  -7  -1 -14    1.40    5.30 
  -7   1 -14    0.10    6.40 
   8  -2 -14    8.70    6.50 
   8   2 -14   19.50    7.10 
   7  -2 -14    7.10    5.20 
   7   2 -14   12.70    5.90 
   6  -2 -14  146.49   14.60 
   6   2 -14  142.99   14.30 
   5  -2 -14   35.70    8.10 
   5   2 -14   15.00    6.10 
   4  -2 -14  138.19   13.20 
   4   2 -14  142.49   12.90 
   3  -2 -14   -3.70    3.10 
   3   2 -14    1.00    5.10 
   2  -2 -14  155.98   14.20 
   2   2 -14  147.99   12.70 
   1  -2 -14  113.09   12.20 
   1   2 -14   83.19   10.00 
   0  -2 -14   22.20    7.30 
   0   2 -14   18.40    5.70 
  -1  -2 -14    3.30    3.70 
  -1   2 -14    4.60    4.10 
  -2  -2 -14   30.60    7.90 
  -2   2 -14   14.60    6.30 
  -3  -2 -14   73.19   13.30 
  -3   2 -14   83.69   14.40 
  -4  -2 -14    1.10    4.80 
  -4   2 -14    5.30    6.10 
  -5  -2 -14   50.69   12.40 
  -5   2 -14   70.99   14.90 
  -6  -2 -14   77.29   15.30 
  -6   2 -14   73.89   15.80 
  -7  -2 -14   18.60    9.00 
  -7   2 -14    1.40    6.60 
   8  -3 -14    0.50    4.20 
   8   3 -14    4.80    5.40 
   7  -3 -14   -0.10    4.40 
   7   3 -14    1.60    5.10 
   6  -3 -14  114.59   13.20 
   6   3 -14  110.39   12.20 
   5  -3 -14    2.10    4.40 
   5   3 -14    9.40    5.10 
   4  -3 -14  709.43   30.80 
   4   3 -14  706.43   28.90 
  -3  -3  14   -2.90    2.20 
   3  -3 -14    1.50    4.40 
   3   3 -14    2.20    3.60 
   2  -3 -14  215.98   16.60 
  -2  -3  14  188.88   12.90 
   2   3 -14  228.78   15.50 
  -1  -3  14   76.59   12.00 
   1  -3 -14   68.29   10.80 
   1   3 -14   82.59    9.90 
   0  -3 -14   68.79   11.30 
   0   3 -14   81.19   10.00 
  -1  -3 -14   73.69   11.30 
  -1   3 -14   84.69   11.00 
  -2  -3 -14  124.79   13.10 
  -2   3 -14  132.29   14.50 
  -3  -3 -14   15.50    6.70 
  -3   3 -14   26.20    8.60 
  -4  -3 -14  581.14   31.80 
  -4   3 -14  510.95   32.80 
  -5  -3 -14   46.30   12.10 
  -5   3 -14   42.60   11.80 
  -6  -3 -14   22.40    9.50 
  -6   3 -14   25.70    9.70 
  -7  -3 -14   -1.50    5.50 
  -7   3 -14    1.70    6.20 
   7  -4 -14   17.00    6.60 
   7   4 -14   14.50    6.30 
   6  -4 -14   18.70    7.00 
   6   4 -14   11.90    5.70 
   5  -4 -14   40.80    9.20 
   5   4 -14   42.00    8.40 
  -4  -4  14  133.09   10.60 
   4  -4 -14  144.99   13.90 
   4   4 -14  148.29   12.60 
   3  -4 -14   40.50    8.70 
  -3  -4  14   45.00    7.00 
   3   4 -14   44.40    8.10 
  -2  -4  14  385.56   18.30 
   2  -4 -14  429.76   23.10 
   2   4 -14  368.76   20.30 
   1  -4 -14  124.99   13.70 
  -1  -4  14  114.69   11.80 
   1   4 -14  117.69   11.70 
   0  -4 -14   -0.10    5.40 
   0   4 -14    0.20    3.50 
  -1  -4 -14   43.90    9.00 
  -1   4 -14   41.10    9.40 
  -2  -4 -14  333.47   21.50 
  -2   4 -14  319.37   23.30 
  -3  -4 -14  231.38   18.90 
  -3   4 -14  250.17   21.70 
  -4   4 -14   28.70   10.60 
  -5  -4 -14    6.40    5.50 
  -5   4 -14   -0.10    3.90 
  -6  -4 -14   11.90    8.50 
  -6   4 -14    8.40    6.20 
  -7  -4 -14   33.40   10.30 
  -7   4 -14   14.50   11.80 
   7  -5 -14   -3.20    3.30 
   7   5 -14    1.30    4.90 
   6  -5 -14   38.70    8.80 
   6   5 -14   22.70    6.00 
  -5  -5  14   44.80    7.20 
   5  -5 -14   24.70    7.40 
   5   5 -14   36.10    7.20 
  -4  -5  14   76.29    8.40 
   4  -5 -14   77.89   14.90 
   4   5 -14   90.89   13.50 
   3  -5 -14  235.78   17.10 
  -3  -5  14  243.88   13.40 
   3   5 -14  220.38   15.70 
  -2  -5  14  877.41   29.00 
   2  -5 -14  898.21   35.40 
   2   5 -14  895.31   34.70 
  -1  -5  14   78.59   11.20 
   1  -5 -14   68.19   11.90 
   1   5 -14   76.29   11.70 
   0  -5 -14 2833.42   73.19 
   0   5 -14 2882.91   74.79 
  -1  -5 -14   36.70    8.60 
  -1   5 -14   36.10    9.40 
  -2  -5 -14  264.27   19.40 
  -2   5 -14  254.67   21.00 
  -3  -5 -14    7.30    5.50 
  -3   5 -14   12.80    7.20 
  -4  -5 -14  151.48   16.50 
  -4   5 -14  154.18   18.60 
  -5  -5 -14   70.49   13.70 
  -5   5 -14   81.49   16.80 
  -6  -5 -14   57.69   13.00 
  -6   5 -14   68.59   15.70 
  -7  -5 -14   -0.40    7.10 
  -7   5 -14   -6.30    6.20 
   6  -6 -14    3.30    4.90 
   6   6 -14    6.60    3.80 
   5  -6 -14   -0.10    4.00 
  -5  -6  14    5.70    4.00 
   5   6 -14   10.30    4.00 
   4  -6 -14  135.99   14.10 
  -4  -6  14  115.09    9.70 
   4   6 -14  137.39   11.30 
  -3  -6  14    7.40    3.00 
   3  -6 -14    6.90    4.80 
   3   6 -14    7.90    3.70 
   2  -6 -14  455.45   25.30 
  -2  -6  14  441.66   19.40 
   1  -6 -14  323.37   21.20 
  -1  -6  14  287.87   21.60 
   1   6 -14  335.17   20.60 
   0  -6 -14   13.50    7.20 
   0   6 -14   18.70    6.60 
  -1  -6 -14    7.30    5.60 
  -1   6 -14    3.10    4.40 
  -2  -6 -14  194.58   17.50 
  -2   6 -14  181.28   18.90 
  -3  -6 -14    1.40    4.60 
  -3   6 -14    5.20    5.70 
  -4  -6 -14    2.80    4.20 
  -4   6 -14    2.60    6.40 
  -5  -6 -14   -5.10    4.60 
  -6  -6 -14    2.70    5.80 
  -6   6 -14   -0.40    5.20 
  -7  -6 -14    5.70    8.30 
  -7   6 -14    5.60    7.40 
   7  -7 -14    1.70    4.40 
   6  -7 -14   24.30    7.10 
   6   7 -14   23.90    4.90 
   5  -7 -14    0.10    4.10 
  -5  -7  14   -4.60    3.10 
   5   7 -14   -3.70    3.00 
   5   7 -14   17.00    6.40 
  -4  -7  14  391.26   16.00 
   4  -7 -14  413.36   25.30 
   4   7 -14  414.56   19.30 
   3  -7 -14   10.80    5.50 
   3   7 -14   -2.50    3.10 
  -2  -7  14  153.08   11.20 
   2  -7 -14  148.79   14.80 
   2   7 -14  133.89   14.70 
   1  -7 -14   20.10    7.60 
   1   7 -14   24.60    6.80 
   0  -7 -14    7.00    5.80 
   0   7 -14   13.50    6.20 
  -1  -7 -14  261.87   19.40 
  -1   7 -14  247.18   20.70 
  -2  -7 -14  184.08   16.00 
  -2   7 -14  159.98   17.60 
  -3  -7 -14    0.50    4.50 
  -4  -7 -14  194.68   18.50 
  -4   7 -14  226.18   23.50 
  -5  -7 -14    9.20    6.00 
  -5   7 -14    5.70    5.80 
  -6  -7 -14   26.70    9.20 
  -6   7 -14   26.00    9.90 
   6  -8 -14   24.70    9.80 
   5  -8 -14   -0.20    4.70 
   5   8 -14   -5.70    2.40 
  -4  -8  14  102.59    7.50 
   4  -8 -14   78.99   12.70 
   4   8 -14  110.29    9.30 
   3  -8 -14    4.00    4.80 
   3   8 -14    5.30    3.30 
   2  -8 -14   -5.90    4.10 
  -2  -8  14   -6.10    3.10 
   2   8 -14   -3.30    3.80 
   1  -8 -14   12.70    6.80 
   1   8 -14    0.60    4.60 
   0  -8 -14  136.19   15.40 
   0   8 -14  152.58   15.30 
  -1  -8 -14   11.10    6.50 
  -1   8 -14   14.10    6.20 
  -2  -8 -14   -4.40    4.10 
  -2   8 -14   13.40    6.40 
  -3  -8 -14   75.29   12.40 
  -3   8 -14   50.69   13.40 
  -4   8 -14   16.80    8.30 
  -5  -8 -14   -1.30    6.10 
  -5   8 -14   -1.30    6.40 
  -6  -8 -14    7.30    7.80 
  -6   8 -14   24.50    9.50 
   6  -9 -14    8.40    5.70 
   5  -9 -14   -1.20    5.00 
   4  -9 -14   13.00    6.00 
  -4  -9  14   15.40    3.40 
   4   9 -14   24.10    3.90 
  -3  -9  14   15.00    3.40 
   3  -9 -14    0.10    4.50 
   3   9 -14   10.60    3.90 
   2  -9 -14   15.60    6.80 
  -2  -9  14    5.10    4.50 
   2   9 -14    9.20    4.80 
   1   9 -14    7.70    5.60 
   0  -9 -14    6.80    6.10 
   0   9 -14    3.00    3.90 
  -1  -9 -14    2.40    6.00 
  -1   9 -14    6.40    6.00 
  -2  -9 -14    4.50    4.80 
  -2   9 -14   -2.40    4.10 
  -3  -9 -14   22.60    6.40 
  -3   9 -14   23.50    9.20 
  -4  -9 -14    3.10    4.90 
  -5  -9 -14   -2.70    5.60 
  -5   9 -14    1.80    5.70 
   5 -10 -14   -8.10    3.50 
   4 -10 -14    1.90    5.20 
   3 -10 -14   35.40    8.70 
   3  10 -14   15.10    4.40 
  -2 -10  14   -2.20    4.10 
   2 -10 -14    2.70    4.80 
   2  10 -14   11.00    4.80 
   1 -10 -14    4.90    5.70 
   1  10 -14   -4.50    4.00 
   0 -10 -14    1.40    6.50 
   0  10 -14    3.30    5.50 
  -1 -10 -14    0.60    5.50 
  -1  10 -14   19.90    7.00 
  -2 -10 -14    4.30    4.60 
  -3 -10 -14   -7.20    3.50 
  -3  10 -14    5.10    4.30 
  -4 -10 -14    5.60    5.40 
  -4  10 -14   -9.80    5.70 
  -5 -10 -14   -0.30    7.10 
  -5  10 -14   -6.50    7.10 
   3 -11 -14   -2.70    4.90 
   2 -11 -14    4.70    4.70 
   2  11 -14    3.40    4.40 
   1 -11 -14    0.30    5.90 
   1  11 -14   18.40    5.30 
   0 -11 -14   -2.90    6.50 
   0  11 -14    5.00    3.70 
  -1 -11 -14  -10.80    5.00 
  -1  11 -14    7.20    6.90 
  -2 -11 -14   -1.70    4.40 
  -2  11 -14   -1.20    6.10 
  -3 -11 -14   -2.50    4.70 
  -3  11 -14    3.00    6.00 
  -4 -11 -14    6.90    5.90 
  -4  11 -14    9.90    8.90 
   3 -12 -14    2.30    5.00 
  -2 -12  14    4.20    5.50 
   2 -12 -14   -0.90    5.20 
   1 -12 -14    3.20    5.90 
   1  12 -14    1.80    5.20 
   0 -12 -14    1.50    6.40 
   0  12 -14   11.20    6.90 
  -1 -12 -14    9.60    7.00 
  -1  12 -14   18.80   12.50 
  -2 -12 -14   -4.40    4.70 
  -2  12 -14    3.00    7.30 
  -3  12 -14   -7.40    8.20 
  -1 -13  14   -5.10    6.80 
   1 -13 -14    6.40    6.50 
   0 -13 -14   -5.30    6.30 
   0 -13  14    0.70    5.20 
   0  13 -14    7.90    7.90 
   8   0 -15   -3.00    5.20 
   7   0 -15    4.90    5.20 
   6   0 -15   -7.70    3.80 
   5   0 -15   -2.60    3.90 
   4   0 -15   -5.90    2.70 
   3   0 -15    1.30    5.00 
   2   0 -15    4.00    5.40 
   1   0 -15    0.80    3.70 
   0   0 -15    5.70    4.30 
  -1   0 -15   -1.00    2.70 
  -2   0 -15    1.50    3.90 
  -3   0 -15    0.30    4.40 
  -4   0 -15    6.60    4.00 
  -5   0 -15    4.70    5.40 
  -6   0 -15    3.10    5.70 
  -7   0 -15    3.50    6.60 
   8  -1 -15    4.80    5.60 
   8   1 -15    2.00    5.60 
   7  -1 -15   -6.50    4.60 
   7   1 -15   -1.50    4.30 
   6  -1 -15    8.10    6.00 
   6   1 -15   26.20    7.60 
   5  -1 -15   11.40    5.80 
   5   1 -15    3.20    4.90 
   4  -1 -15   84.09   12.50 
   4   1 -15   80.69   12.10 
   3  -1 -15    9.50    5.80 
   3   1 -15    2.20    4.90 
   2  -1 -15   -2.60    4.50 
   2   1 -15   -0.40    4.00 
   1  -1 -15    4.80    5.00 
   1   1 -15    7.60    4.60 
   0  -1 -15    4.10    4.00 
   0   1 -15    7.20    4.50 
  -1  -1 -15   14.60    5.60 
  -1   1 -15    9.90    5.50 
  -2  -1 -15   -3.40    2.50 
  -2   1 -15   -4.30    2.30 
  -3  -1 -15   21.00    7.40 
  -3   1 -15   18.10    7.20 
  -4  -1 -15   35.80   10.00 
  -4   1 -15   37.10   10.20 
  -5  -1 -15   -3.70    3.40 
  -5   1 -15   15.10    8.20 
  -6  -1 -15   24.70    8.90 
  -6   1 -15   19.80    8.60 
  -7  -1 -15    0.70    5.00 
   8  -2 -15    7.60    5.40 
   8   2 -15   23.60    8.30 
   7  -2 -15   -6.60    3.50 
   7   2 -15   -4.20    5.00 
   6  -2 -15  143.99   15.30 
   6   2 -15  136.29   14.30 
   5  -2 -15   12.60    6.00 
   5   2 -15    7.40    5.20 
   4  -2 -15   62.49   10.50 
   4   2 -15   60.39   10.50 
   3  -2 -15   13.60    6.30 
   3   2 -15    6.30    5.80 
   2  -2 -15   53.59   10.70 
   2   2 -15   68.49   10.70 
   1  -2 -15    3.20    5.20 
   1   2 -15    5.80    3.90 
   0  -2 -15   96.89   11.30 
   0   2 -15   64.39   10.90 
  -1  -2 -15   11.10    5.30 
  -1   2 -15    6.30    4.50 
  -2  -2 -15   70.09   12.30 
  -2   2 -15   65.29   12.20 
  -3  -2 -15  238.28   19.80 
  -3   2 -15  241.88   20.80 
  -4  -2 -15   -2.10    3.40 
  -4   2 -15    3.40    4.80 
  -5  -2 -15   37.90   11.30 
  -5   2 -15   41.70   11.80 
  -6  -2 -15   45.60   14.20 
  -6   2 -15   49.10   11.80 
  -7  -2 -15  -11.50    6.00 
  -7   2 -15    1.40    7.50 
   7  -3 -15    9.00    5.80 
   7   3 -15   11.20    6.50 
   6  -3 -15   61.39   11.40 
   6   3 -15   53.19   10.70 
   5  -3 -15    3.90    4.50 
   5   3 -15   13.80    6.20 
   4  -3 -15  152.58   14.50 
   4   3 -15  142.39   13.70 
   3  -3 -15    0.20    4.50 
   3   3 -15    5.50    4.00 
   2  -3 -15   13.10    7.00 
   2   3 -15   17.80    6.00 
   1  -3 -15    7.00    6.10 
   1   3 -15   10.50    4.90 
   0  -3 -15   89.69   13.40 
   0   3 -15   99.29   11.60 
  -1  -3 -15  354.86   21.60 
  -1   3 -15  346.67   22.40 
  -2  -3 -15   17.20    6.80 
  -2   3 -15   31.20    8.90 
  -3  -3 -15  174.38   17.40 
  -3   3 -15  173.48   18.30 
  -4  -3 -15  356.36   25.40 
  -4   3 -15  274.77   30.50 
  -5  -3 -15   23.90   14.00 
  -5   3 -15   31.50   10.70 
  -6  -3 -15   46.60   12.90 
  -6   3 -15   39.20   12.10 
  -7  -3 -15   -0.50    6.00 
  -7   3 -15  -10.80    5.80 
   7  -4 -15    7.50    5.50 
   7   4 -15   -2.80    4.90 
   6  -4 -15   12.10    6.30 
   6   4 -15   26.00    6.80 
   5  -4 -15   15.30    5.80 
   5   4 -15   12.70    6.00 
   4  -4 -15  184.28   16.80 
   4   4 -15  192.08   14.60 
   3  -4 -15   46.60   10.00 
   3   4 -15   38.70    7.90 
   2  -4 -15 1179.78   42.50 
   2   4 -15 1232.38   41.00 
   1  -4 -15  139.59   15.00 
   1   4 -15  149.79   13.90 
   0  -4 -15  384.46   23.40 
   0   4 -15  412.26   24.20 
  -1  -4 -15  197.18   16.80 
  -1   4 -15  217.28   18.50 
  -2  -4 -15 2108.99   62.79 
  -2   4 -15 2036.20   66.09 
  -3  -4 -15   -0.70    4.40 
  -3   4 -15   11.50    6.30 
  -4  -4 -15  134.29   16.00 
  -4   4 -15  118.09   18.80 
  -5  -4 -15    6.00    9.80 
  -5   4 -15   -1.10    4.40 
  -6  -4 -15   88.59   16.00 
  -6   4 -15   54.79   14.00 
  -7  -4 -15   20.20    8.90 
  -7   4 -15   13.30    8.10 
   7  -5 -15    3.00    5.90 
   7   5 -15    5.10    5.50 
   6  -5 -15    4.50    4.70 
   6   5 -15   13.40    4.70 
   5  -5 -15    2.60    4.30 
   5   5 -15   -3.60    3.10 
   4  -5 -15    6.40    4.30 
  -4  -5  15    9.60    4.80 
   4   5 -15    8.70    4.30 
   3  -5 -15   41.90    9.10 
  -3  -5  15   32.70    6.30 
   3   5 -15   32.00    6.80 
   2  -5 -15   10.20    7.00 
   2   5 -15    3.80    4.30 
   1  -5 -15   14.40    8.00 
   1   5 -15   12.70    6.40 
   0  -5 -15   99.79   14.70 
   0   5 -15  122.99   14.40 
  -1  -5 -15    2.10    4.70 
  -1   5 -15   10.70    6.30 
  -2  -5 -15   82.49   13.20 
  -2   5 -15   84.69   14.50 
  -3  -5 -15   13.70    6.40 
  -3   5 -15    3.70    6.70 
  -4  -5 -15    1.20    4.10 
  -4   5 -15   -3.10    5.00 
  -5  -5 -15   20.40   13.00 
  -5   5 -15   15.70    7.20 
  -6  -5 -15    5.20    5.80 
  -6   5 -15   -0.60    5.90 
  -7  -5 -15  -12.80    6.40 
  -7   5 -15    0.60    7.90 
   7  -6 -15   -2.80    4.40 
   6  -6 -15   13.20    5.80 
   6   6 -15   15.60    5.50 
  -5  -6  15   14.20    4.70 
   5  -6 -15   -0.90    3.80 
   5   6 -15    3.90    4.00 
   4  -6 -15   62.29   12.00 
  -4  -6  15   44.40    6.80 
   4   6 -15   54.59   10.20 
   3  -6 -15    3.40    4.80 
  -3  -6  15    8.20    3.40 
   3   6 -15    5.60    3.80 
   2  -6 -15  213.08   18.30 
   2   6 -15  262.07   17.90 
   1  -6 -15   86.69   14.20 
   1   6 -15   93.59   10.90 
   0  -6 -15  126.39   14.70 
   0   6 -15  113.99   13.80 
  -1  -6 -15   90.09   13.70 
  -1   6 -15   74.99   13.60 
  -2  -6 -15 1265.57   46.50 
  -2   6 -15 1224.98   50.89 
  -3  -6 -15    8.30    5.50 
  -4  -6 -15  286.97   22.70 
  -4   6 -15  278.87   26.30 
  -5   6 -15   10.80    6.40 
  -6  -6 -15   72.39   14.00 
  -6   6 -15   72.89   16.50 
   6  -7 -15   20.10    7.00 
  -5  -7  15   11.20    6.00 
   5  -7 -15   -0.60    3.90 
   5   7 -15    4.30    3.50 
   4  -7 -15   36.50    9.80 
  -4  -7  15   51.19    7.10 
   4   7 -15   58.19    8.80 
  -3  -7  15    8.10    4.10 
   3  -7 -15   16.40    7.20 
  -2  -7  15   80.29   12.00 
   2   7 -15   76.39   11.40 
   1  -7 -15   28.70    8.70 
   1   7 -15   27.70    6.90 
   0  -7 -15    4.90    5.90 
   0   7 -15   10.70    4.70 
  -1  -7 -15   52.39   11.20 
  -1   7 -15   66.29   13.00 
  -2  -7 -15   -2.50    4.30 
  -2   7 -15    3.20    5.40 
  -3  -7 -15    1.60    4.50 
  -3   7 -15   -1.30    4.90 
  -4  -7 -15   52.89   11.30 
  -4   7 -15   92.49   17.50 
  -5   7 -15   17.30    7.30 
  -6  -7 -15   18.00    9.90 
  -6   7 -15   14.00   10.00 
   6  -8 -15   36.60   10.40 
   5  -8 -15   10.60    5.90 
   5   8 -15    5.10    3.50 
   4  -8 -15   31.40    9.00 
  -4  -8  15   41.80    5.90 
   4   8 -15   33.70    6.40 
  -3  -8  15   -2.10    3.40 
   3  -8 -15   13.40    6.80 
   3   8 -15    8.50    4.50 
  -2  -8  15    6.80    4.20 
   2  -8 -15   10.50    5.90 
   2   8 -15    2.80    4.10 
   0  -8 -15   11.70    7.30 
   0   8 -15   11.30    5.70 
  -1  -8 -15   -1.40    4.20 
  -1   8 -15   -1.10    5.00 
  -2  -8 -15    4.50    4.30 
  -2   8 -15    2.90    4.80 
  -3  -8 -15   12.20    6.30 
  -3   8 -15   10.00    6.30 
  -4  -8 -15   65.79   13.30 
  -4   8 -15   81.59   17.40 
  -5  -8 -15    4.00    5.70 
  -5   8 -15    2.00    7.30 
   5  -9 -15    6.00    9.80 
   4  -9 -15   21.30    7.00 
   4   9 -15   25.80    4.80 
  -3  -9  15    4.20    3.60 
   3  -9 -15    6.40    5.20 
   3   9 -15   -0.40    3.50 
  -2  -9  15   11.50    4.50 
   2  -9 -15    4.20    5.40 
   2   9 -15    5.50    4.90 
   1  -9 -15   -0.40    5.80 
   1   9 -15    7.70    5.30 
   0  -9 -15   -0.20    9.30 
   0   9 -15    7.20    5.30 
  -1  -9 -15    2.10    5.30 
  -1   9 -15   11.20    5.90 
  -2  -9 -15   -2.40    4.50 
  -2   9 -15    5.20    6.00 
  -3  -9 -15   58.99   11.10 
  -3   9 -15   24.10   10.10 
  -4  -9 -15    3.20    5.50 
  -4   9 -15   24.10    8.40 
  -5  -9 -15    0.90    6.90 
  -5   9 -15   13.30   11.80 
   5 -10 -15   -2.00    4.10 
   4 -10 -15    1.00    5.20 
   3 -10 -15   -6.80    3.20 
   3  10 -15    8.70    4.30 
  -2 -10  15    5.60    4.80 
   2 -10 -15    3.20    5.50 
   2  10 -15    8.90    4.80 
   1 -10 -15   16.40    8.00 
   1  10 -15   10.10    4.90 
   0 -10 -15    7.00    6.10 
   0  10 -15   -4.30    4.80 
  -1 -10 -15   -3.20    5.90 
  -1  10 -15    2.10    5.80 
  -2 -10 -15    6.80    9.60 
  -2  10 -15    9.80    7.20 
  -3 -10 -15    7.50    9.50 
  -3  10 -15    4.00    6.80 
  -4 -10 -15  -13.90    5.80 
  -4  10 -15    4.90    5.60 
   4 -11 -15   -3.60    5.60 
   3 -11 -15   -2.00    4.20 
   2 -11 -15   -7.80    3.20 
   1 -11 -15   -4.10    5.80 
   1  11 -15   -9.80    4.00 
   0 -11 -15   -1.80    6.80 
   0  11 -15   -0.70    3.80 
  -1 -11 -15   -3.60    5.00 
  -2 -11 -15   15.00    7.00 
  -2  11 -15   21.10    8.90 
  -3 -11 -15    2.50    6.20 
  -3  11 -15   28.90    9.00 
   2 -12 -15    9.30    6.40 
   1 -12 -15   -9.30    5.90 
   1  12 -15   -4.70    5.60 
   0 -12 -15   19.00    9.40 
   0  12 -15   34.90    9.60 
  -1 -12 -15   -4.70    5.50 
  -1  12 -15   -5.30    7.00 
  -2 -12 -15   -3.70    4.90 
  -2  12 -15   -9.60    7.80 
   7   0 -16   36.10   10.10 
   6   0 -16   13.90    6.60 
   5   0 -16    5.80    5.80 
   4   0 -16   12.10    6.40 
   3   0 -16   47.60   10.50 
   2   0 -16   69.59   12.00 
   1   0 -16    2.80    4.40 
   0   0 -16   75.69   12.10 
  -1   0 -16   40.90    9.20 
  -2   0 -16  156.38   15.80 
  -3   0 -16   19.10    7.50 
  -4   0 -16   -3.60    6.70 
  -5   0 -16   57.49   13.70 
  -6   0 -16   -4.80    5.30 
  -7   0 -16   22.70   10.00 
   7  -1 -16   -5.00    3.90 
   7   1 -16    5.00    5.80 
   6  -1 -16   11.30    6.60 
   6   1 -16   19.40    7.60 
   5  -1 -16    1.40    5.10 
   5   1 -16    3.60    5.80 
   4  -1 -16   15.00    6.80 
   4   1 -16   16.20    7.00 
   3  -1 -16   -1.80    4.70 
   3   1 -16    0.30    5.50 
   2  -1 -16    0.70    5.00 
   2   1 -16    4.30    4.50 
   1  -1 -16    9.60    5.70 
   1   1 -16   15.60    5.70 
   0  -1 -16   40.80    8.70 
   0   1 -16   22.30    7.20 
  -1  -1 -16    7.90    4.80 
  -1   1 -16    0.40    3.90 
  -2  -1 -16   20.50    7.50 
  -2   1 -16   16.10    6.40 
  -3  -1 -16    1.60    4.80 
  -3   1 -16   -0.70    3.90 
  -4  -1 -16   -0.40    4.10 
  -4   1 -16   -3.20    3.50 
  -5  -1 -16   -1.60    6.40 
  -5   1 -16    3.30    6.30 
  -6  -1 -16    7.00    7.20 
  -6   1 -16   21.00    9.90 
  -7  -1 -16   31.50   10.30 
  -7   1 -16   37.00   12.50 
   7  -2 -16   14.20    7.30 
   7   2 -16    5.10    6.10 
   6  -2 -16    2.50    4.80 
   6   2 -16   -8.30    4.30 
   5  -2 -16   20.40    7.20 
   5   2 -16    2.80    6.40 
   4  -2 -16   16.00    7.30 
   4   2 -16   24.10    7.60 
   3  -2 -16    9.20    6.10 
   3   2 -16   28.50    7.80 
   2  -2 -16  159.28   16.00 
   2   2 -16  159.28   14.60 
   1  -2 -16   79.89   12.60 
   1   2 -16   83.69   10.70 
   0  -2 -16    7.00    4.50 
   0   2 -16    3.50    3.80 
  -1  -2 -16   11.80    5.50 
  -1   2 -16   10.40    5.20 
  -2  -2 -16   98.59   12.80 
  -2   2 -16  107.59   13.90 
  -3  -2 -16   40.30    9.90 
  -3   2 -16   27.60    8.80 
  -4  -2 -16   86.69   15.50 
  -4   2 -16   61.39   13.70 
  -5  -2 -16    3.40    6.50 
  -5   2 -16   15.50    8.00 
  -6  -2 -16   28.50   11.00 
  -6   2 -16   24.70    8.20 
   7  -3 -16    5.30    4.60 
   7   3 -16   -9.20    4.80 
   6  -3 -16    5.40    5.40 
   6   3 -16    5.90    5.70 
   5  -3 -16    0.00    4.10 
   5   3 -16    2.30    5.90 
   4  -3 -16  101.79   12.50 
   4   3 -16   87.89   11.20 
   3  -3 -16    0.20    5.20 
   3   3 -16   -0.40    3.70 
   2  -3 -16   42.30   10.10 
   2   3 -16   52.69    9.90 
   1  -3 -16   19.50    7.90 
   1   3 -16   34.60    8.10 
   0  -3 -16  230.48   18.20 
   0   3 -16  227.98   18.00 
  -1  -3 -16  101.19   12.20 
  -1   3 -16  125.49   14.00 
  -2  -3 -16   84.79   13.80 
  -2   3 -16   73.79   13.50 
  -3  -3 -16  249.88   21.40 
  -3   3 -16  239.98   22.00 
  -4  -3 -16  194.78   20.10 
  -4   3 -16  223.18   22.30 
  -5  -3 -16   18.80    9.00 
  -5   3 -16   15.70    8.30 
  -6  -3 -16   27.80   10.80 
  -6   3 -16   13.40    8.60 
  -7  -3 -16    8.80    8.10 
  -7   3 -16    2.00    8.20 
   7  -4 -16    8.30    5.00 
   7   4 -16   14.00    6.40 
   6  -4 -16   -2.40    4.40 
   6   4 -16    0.80    4.10 
   5  -4 -16   19.70    6.80 
   5   4 -16   14.80    6.00 
   4  -4 -16    8.00    5.30 
   4   4 -16   16.00    5.50 
   3  -4 -16   52.59   10.70 
   3   4 -16   33.30    7.70 
   2  -4 -16  575.94   29.40 
   2   4 -16  578.24   27.70 
   1  -4 -16   14.70    7.30 
   0  -4 -16   -2.00    5.30 
   0   4 -16    3.00    4.70 
  -1  -4 -16  344.27   22.80 
  -1   4 -16  424.56   26.20 
  -2  -4 -16   87.29   14.30 
  -2   4 -16   97.99   16.30 
  -3  -4 -16  172.88   17.60 
  -3   4 -16  150.08   18.10 
  -4  -4 -16   31.40    9.50 
  -4   4 -16   32.50   10.20 
  -5  -4 -16   12.60    6.50 
  -5   4 -16    2.90    5.80 
  -6  -4 -16   16.10    8.60 
  -6   4 -16   15.60    7.50 
  -7  -4 -16    6.90    6.60 
  -7   4 -16   -6.00    6.50 
   7  -5 -16   -6.80    4.80 
   7   5 -16    2.80    5.30 
   6  -5 -16    1.50    5.00 
   6   5 -16   -1.10    3.90 
   5  -5 -16    4.40    5.80 
   5   5 -16   -6.60    3.20 
   4  -5 -16   -5.00    3.70 
   4   5 -16    0.80    3.50 
   3  -5 -16   36.90    9.40 
   3   5 -16   53.69    9.30 
   2  -5 -16   88.99   13.80 
   2   5 -16   95.69   10.90 
   1  -5 -16  420.86   25.90 
   1   5 -16  422.26   24.70 
   0  -5 -16 1786.32   57.79 
   0   5 -16 1867.01   59.19 
  -1  -5 -16   36.30    9.50 
  -1   5 -16   43.00   10.50 
  -2  -5 -16  217.68   18.80 
  -2   5 -16  213.38   20.40 
  -3  -5 -16    8.80    6.50 
  -3   5 -16   -9.70    3.80 
  -4  -5 -16  227.48   21.20 
  -4   5 -16  240.98   24.00 
  -5  -5 -16   55.99   13.20 
  -5   5 -16   41.30   11.90 
  -6  -5 -16    9.90    7.60 
  -6   5 -16   11.90    8.60 
   6  -6 -16    7.90    4.70 
   6   6 -16   14.30    5.70 
   5  -6 -16   26.30    8.30 
   5   6 -16   32.30    7.10 
   4  -6 -16    3.40    4.90 
   4   6 -16    6.70    4.20 
   3  -6 -16   12.70    6.50 
   3   6 -16   -0.50    3.40 
   2   6 -16   42.80    8.90 
   1  -6 -16  142.49   15.90 
   1   6 -16  166.38   15.20 
   0  -6 -16   37.10    9.60 
   0   6 -16   25.20    7.90 
  -1  -6 -16   50.49   11.10 
  -1   6 -16   26.20    9.10 
  -2  -6 -16   56.89   12.30 
  -2   6 -16   47.50   12.00 
  -3  -6 -16   19.30    8.50 
  -3   6 -16   20.20    8.80 
  -4  -6 -16   31.30   16.50 
  -4   6 -16   34.70   11.80 
  -5  -6 -16    5.10    5.70 
  -5   6 -16  -12.90    5.30 
  -6  -6 -16    8.60    8.30 
  -6   6 -16   12.80    7.10 
   6  -7 -16   11.90    5.60 
   5  -7 -16    8.50    5.50 
  -4  -7  16    5.30    4.80 
   4  -7 -16   -1.70    4.50 
   4   7 -16    8.90    4.40 
   3  -7 -16   87.99   13.80 
   3   7 -16   94.29   10.70 
   2  -7 -16    4.30    6.80 
   2   7 -16    1.40    4.80 
   1   7 -16    3.50    3.30 
   0  -7 -16   92.39   14.40 
   0   7 -16   70.69   12.80 
  -1  -7 -16   31.50    8.50 
  -1   7 -16   35.50   11.40 
  -2  -7 -16  146.49   15.80 
  -2   7 -16  123.39   15.90 
  -3  -7 -16   23.50    7.50 
  -3   7 -16   13.20    8.60 
  -4  -7 -16   81.89   15.10 
  -4   7 -16   61.69   15.90 
  -5  -7 -16    3.00    6.20 
  -6  -7 -16   52.29   12.00 
   6  -8 -16    3.10    5.40 
   5  -8 -16   -4.60    4.30 
   5   8 -16   -0.80    5.10 
   4  -8 -16    7.00    5.00 
   4   8 -16    9.90    4.30 
   3  -8 -16   19.60    7.80 
  -3  -8  16   23.30    5.50 
   3   8 -16   25.40    6.70 
   2  -8 -16    8.50    6.30 
   2   8 -16    2.30    4.50 
   1  -8 -16   50.69   12.20 
   1   8 -16   48.40   10.50 
   0  -8 -16   10.10    7.50 
   0   8 -16    6.00    5.90 
  -1  -8 -16   -5.00    3.80 
  -1   8 -16   15.20    6.90 
  -2  -8 -16    1.40    4.00 
  -2   8 -16    1.90    4.70 
  -3   8 -16    4.10    5.70 
  -4  -8 -16   22.20    8.40 
  -4   8 -16   30.10   11.30 
  -5  -8 -16    4.00    6.30 
  -5   8 -16    3.20    7.90 
   5  -9 -16   -2.50    4.60 
   4  -9 -16   -0.10    4.40 
   4   9 -16   -0.60    3.90 
   3  -9 -16    2.70    5.00 
   2  -9 -16    8.10    6.80 
   2   9 -16    3.60    4.70 
   1  -9 -16   13.40    7.60 
   1   9 -16   10.00    6.30 
   0  -9 -16   15.10    7.80 
   0   9 -16   19.60    7.00 
  -1  -9 -16    1.10    5.50 
  -1   9 -16   -5.40    4.80 
  -2  -9 -16   -2.30    4.80 
  -2   9 -16   -8.30    3.80 
  -3  -9 -16   -0.90    4.70 
  -3   9 -16   10.70    6.30 
  -4  -9 -16    5.10    5.50 
  -4   9 -16   21.80    8.50 
  -5   9 -16   21.90    9.70 
   4 -10 -16   16.10    7.80 
   3 -10 -16   16.30    6.70 
   3  10 -16    7.00    4.40 
   2 -10 -16    0.10    4.80 
   2  10 -16   -1.30    3.60 
   1 -10 -16   -2.10    5.80 
   1  10 -16   -3.60    5.10 
   0 -10 -16   -2.00    5.80 
   0  10 -16    3.40    5.80 
  -1 -10 -16   29.80    9.10 
  -2 -10 -16    2.90    5.60 
  -2  10 -16   -6.00    4.80 
  -3 -10 -16   -8.70    4.50 
  -3  10 -16    6.90    6.90 
  -4 -10 -16    5.80    7.00 
  -4  10 -16  -10.80    5.70 
   3 -11 -16   -4.70    4.30 
   2 -11 -16   -5.10    6.00 
   2  11 -16   -8.00    4.00 
   1 -11 -16   -4.30    6.40 
   1  11 -16   12.50    5.70 
   0 -11 -16   -4.40    6.60 
   0  11 -16    3.50    6.00 
  -1  11 -16    0.20    5.50 
  -2 -11 -16    2.50    5.60 
  -2  11 -16    6.20    6.90 
  -3 -11 -16    7.10    6.10 
  -3  11 -16  -17.40    7.00 
   1 -12 -16    8.60    8.00 
   1  12 -16   -0.50    5.70 
   0 -12 -16   19.50    9.30 
   0  12 -16   12.40    7.30 
  -1 -12 -16   -5.20    6.30 
  -1  12 -16   12.50    8.10 
   7   0 -17    3.90    5.20 
   6   0 -17   -0.70    5.30 
   5   0 -17   -6.70    3.60 
   4   0 -17    0.20    5.20 
   3   0 -17   -2.30    4.60 
   2   0 -17    0.30    3.60 
   1   0 -17    0.20    3.00 
   0   0 -17    6.50    4.30 
  -1   0 -17    0.20    3.70 
  -2   0 -17    0.00    3.50 
  -3   0 -17   -0.20    5.00 
  -4   0 -17    2.00    5.00 
  -5   0 -17   -2.10    5.00 
  -6   0 -17    1.60    6.40 
   7  -1 -17   -2.30    5.80 
   7   1 -17    3.00    6.80 
   6  -1 -17   -3.40    5.20 
   6   1 -17    0.70    6.20 
   5  -1 -17   32.70    9.20 
   5   1 -17   28.60    9.00 
   4  -1 -17   20.10    7.80 
   4   1 -17   31.00    9.70 
   3  -1 -17   52.29   10.80 
   3   1 -17   35.90    8.70 
   2  -1 -17    1.90    5.10 
   2   1 -17    1.10    3.70 
   1  -1 -17    7.60    5.90 
   1   1 -17    7.80    5.00 
   0  -1 -17    5.10    4.20 
   0   1 -17    1.50    4.10 
  -1  -1 -17   32.60    9.00 
  -1   1 -17   33.60    9.00 
  -2  -1 -17   -1.50    4.30 
  -2   1 -17   -0.10    3.30 
  -3  -1 -17   -7.90    2.80 
  -3   1 -17   -5.10    3.70 
  -4  -1 -17    6.20    6.20 
  -4   1 -17    3.00    5.80 
  -5  -1 -17   17.40    8.80 
  -5   1 -17   25.90    9.60 
  -6  -1 -17   -0.10    8.80 
  -6   1 -17   10.40    7.40 
  -7  -1 -17    4.50    7.90 
  -7   1 -17    2.30    7.80 
   7  -2 -17    4.20    5.10 
   7   2 -17    0.00    4.80 
   6  -2 -17   -2.20    4.20 
   6   2 -17   -2.40    5.40 
   5  -2 -17    2.10    4.90 
   5   2 -17   -6.50    4.80 
   4  -2 -17    3.20    6.30 
   4   2 -17   -3.20    3.60 
   3  -2 -17   92.29   14.70 
   3   2 -17   92.79   11.80 
   2  -2 -17   -3.30    4.60 
   2   2 -17    6.10    4.70 
   1  -2 -17   -1.10    4.30 
   1   2 -17    1.50    3.70 
   0  -2 -17   11.40    5.40 
   0   2 -17    0.80    3.80 
  -1  -2 -17   25.00    7.60 
  -1   2 -17   18.80    7.30 
  -2  -2 -17   20.20    7.10 
  -2   2 -17    9.20    6.40 
  -3  -2 -17    9.80    6.20 
  -3   2 -17    3.20    7.50 
  -4  -2 -17   54.69   12.80 
  -4   2 -17   72.59   15.80 
  -5  -2 -17   14.50    8.00 
  -5   2 -17   29.70    9.90 
  -6  -2 -17   15.30    8.40 
  -6   2 -17    1.70    8.10 
  -7  -2 -17    7.20    7.50 
  -7   2 -17   17.80   10.80 
   7  -3 -17   17.10    6.50 
   7   3 -17    5.00    6.40 
   6  -3 -17    0.90    5.20 
   6   3 -17   19.00    7.50 
   5  -3 -17   -0.10    4.60 
   5   3 -17    5.80    4.90 
   4  -3 -17  145.09   15.60 
   4   3 -17  129.49   14.00 
   3  -3 -17   67.19   12.20 
   3   3 -17   89.79   11.40 
   2  -3 -17    0.00    5.20 
   2   3 -17   -3.70    4.10 
   1  -3 -17   53.39   10.80 
   1   3 -17   65.49   11.50 
   0  -3 -17    0.60    4.30 
   0   3 -17   -2.60    4.00 
  -1  -3 -17   24.10    7.70 
  -1   3 -17   37.60    9.30 
  -2  -3 -17  150.38   15.90 
  -2   3 -17  131.29   15.90 
  -3  -3 -17    0.30    4.80 
  -3   3 -17    3.00    5.30 
  -4  -3 -17   16.30    7.80 
  -4   3 -17   31.00   10.10 
  -5  -3 -17   17.20    8.60 
  -5   3 -17   33.70   11.40 
  -6  -3 -17  -10.50    5.80 
  -6   3 -17   -3.70    5.10 
   7   4 -17    9.00    5.90 
   6  -4 -17    7.20    6.50 
   6   4 -17   16.20    7.30 
   5  -4 -17    2.20    4.90 
   5   4 -17   -2.10    5.10 
   4  -4 -17   -0.50    3.50 
   4   4 -17    0.50    3.60 
   3  -4 -17   -1.00    4.50 
   3   4 -17    8.70    5.10 
   2  -4 -17   11.10    6.90 
   2   4 -17   13.90    5.40 
   1  -4 -17   -1.00    5.50 
   1   4 -17    3.70    4.30 
   0  -4 -17  143.09   15.40 
   0   4 -17  138.09   15.10 
  -1  -4 -17    4.80    5.00 
  -1   4 -17   -7.50    3.40 
  -2  -4 -17    8.10    6.40 
  -2   4 -17    7.00    5.90 
  -3  -4 -17   22.10    8.20 
  -3   4 -17   11.80    7.30 
  -4  -4 -17   14.70    7.00 
  -4   4 -17   14.40    8.80 
  -5  -4 -17   -5.00    4.30 
  -5   4 -17    3.70    6.40 
  -6  -4 -17   53.59   13.90 
  -6   4 -17   41.20   11.50 
   6  -5 -17    0.40    4.10 
   6   5 -17    0.00    4.60 
   5  -5 -17    8.00    5.10 
   5   5 -17    1.40    3.30 
   4  -5 -17    3.20    5.30 
   3  -5 -17   15.20    7.60 
   3   5 -17    8.00    5.10 
   2   5 -17   15.70    5.30 
   1  -5 -17    4.40    6.30 
   1   5 -17    5.00    5.00 
   0  -5 -17   31.10    9.50 
   0   5 -17   25.40    8.00 
  -1  -5 -17   38.50    9.70 
  -1   5 -17   32.60    9.10 
  -2  -5 -17    5.40    5.30 
  -2   5 -17    1.30    5.30 
  -3  -5 -17    2.80    5.60 
  -3   5 -17   -2.20    4.90 
  -4  -5 -17   13.40    7.30 
  -4   5 -17    7.90    7.40 
  -5  -5 -17    1.10    4.60 
  -5   5 -17    1.90    4.20 
  -6  -5 -17   24.40    9.90 
  -6   5 -17   -3.30    6.40 
   6   6 -17   -6.20    4.40 
   5  -6 -17   -1.10    4.70 
   5   6 -17   16.90    5.10 
   4  -6 -17   20.60    7.60 
   4   6 -17   17.50    6.20 
   3  -6 -17   11.20    7.50 
   3   6 -17   16.70    5.50 
   2  -6 -17   51.59   11.50 
   2   6 -17   34.90    8.50 
   1  -6 -17   16.50   10.10 
   1   6 -17   21.60    8.40 
   0  -6 -17   41.10   11.10 
   0   6 -17   42.30    9.30 
  -1  -6 -17    2.50    4.60 
  -1   6 -17   -9.20    4.80 
  -2  -6 -17    4.70    5.10 
  -2   6 -17    1.50    7.00 
  -3  -6 -17   -3.80    5.50 
  -3   6 -17   -3.20    4.40 
  -4  -6 -17    6.20    6.80 
  -4   6 -17    1.20    4.60 
  -5  -6 -17   -7.60    4.70 
  -5   6 -17    7.80    7.30 
  -6  -6 -17   12.10    9.60 
  -6   6 -17   27.20   11.70 
   6  -7 -17   -3.70    3.90 
   5  -7 -17    0.40    5.20 
   5   7 -17    2.60    4.90 
   4  -7 -17    3.70    3.50 
   4   7 -17   -9.30    3.80 
   3  -7 -17   -0.40    5.60 
   3   7 -17   -2.40    3.60 
   2  -7 -17   25.30    8.60 
   2   7 -17   10.10    5.00 
   1  -7 -17   15.00    8.20 
   1   7 -17   19.80    6.60 
   0  -7 -17    9.50    6.20 
   0   7 -17   -1.70    5.30 
  -1  -7 -17    5.30    6.00 
  -1   7 -17    8.80    5.20 
  -2  -7 -17   60.39   12.70 
  -2   7 -17   61.59   13.50 
  -3  -7 -17    8.40    6.90 
  -3   7 -17   29.70   10.70 
  -4  -7 -17   10.30    7.20 
  -4   7 -17    7.10    7.10 
  -5  -7 -17   30.30   10.40 
  -5   7 -17   26.10    9.90 
   5  -8 -17    1.40    5.90 
   4  -8 -17   -3.10    4.50 
   4   8 -17    5.00    4.60 
   3  -8 -17    8.90    5.30 
   3   8 -17    8.00    5.00 
   2  -8 -17   23.90    9.40 
   2   8 -17   19.30    5.70 
   1  -8 -17   18.10    8.00 
   1   8 -17    7.70    5.80 
   0  -8 -17    3.50    5.30 
   0   8 -17   10.00    6.40 
  -1  -8 -17    4.30    5.20 
  -1   8 -17   10.60    5.00 
  -2  -8 -17    1.80    5.00 
  -2   8 -17   -0.60    5.60 
  -3  -8 -17    4.60    7.00 
  -3   8 -17   38.30   12.10 
  -4  -8 -17    3.10    6.70 
  -4   8 -17   34.70   11.60 
  -5  -8 -17   16.50    8.50 
  -5   8 -17   32.20   11.30 
   5  -9 -17   12.60    8.60 
   4  -9 -17   11.00    6.70 
   4   9 -17   10.00    7.00 
   3  -9 -17   29.00    9.20 
   3   9 -17   32.60    7.50 
   2  -9 -17   -3.00    5.90 
   1  -9 -17    8.90    8.30 
   1   9 -17    4.50    5.00 
   0  -9 -17   11.40    7.00 
   0   9 -17    3.90    6.30 
  -1  -9 -17   21.30    8.20 
  -1   9 -17    6.10    6.40 
  -2  -9 -17  -10.30    4.40 
  -2   9 -17   -9.00    4.40 
  -3  -9 -17    2.60    5.80 
  -3   9 -17   -4.00    6.70 
  -4  -9 -17   17.80    7.50 
  -4   9 -17    4.90    6.40 
   4 -10 -17    3.40    5.90 
   3 -10 -17    3.80    6.40 
   3  10 -17   -5.50    5.70 
   2 -10 -17    9.30    6.30 
   2  10 -17   -2.50    4.30 
   1 -10 -17   -3.70    6.20 
   1  10 -17    1.40    5.60 
   0 -10 -17    2.60    5.50 
   0  10 -17    0.40    6.70 
  -1 -10 -17    9.50    6.70 
  -1  10 -17    0.90    7.30 
  -2 -10 -17    2.50    6.10 
  -2  10 -17   20.60    7.90 
  -3 -10 -17    3.20    6.50 
  -3  10 -17   -4.30    6.00 
   2 -11 -17    9.00    7.40 
   2  11 -17   -4.30    5.30 
   1 -11 -17   -3.30    6.20 
   1  11 -17    2.30    6.40 
   0 -11 -17   37.60   12.10 
   0  11 -17   50.79   11.50 
  -1 -11 -17    5.30    7.50 
  -1  11 -17    9.50    7.50 
  -2 -11 -17   15.40    6.90 
  -2  11 -17    5.80    6.90 
   7   0 -18   11.80    7.40 
   6   0 -18   44.70   11.10 
   5   0 -18   45.70    9.90 
   4   0 -18   24.10    8.80 
   3   0 -18    3.80    5.90 
   2   0 -18   65.49   11.70 
   1   0 -18   39.40    9.80 
   0   0 -18   77.89   13.20 
  -1   0 -18   14.90    6.20 
  -2   0 -18   46.90   11.10 
  -3   0 -18   -0.70    3.50 
  -4   0 -18   13.30    7.20 
  -5   0 -18    2.80    5.80 
  -6   0 -18   73.29   17.40 
   7  -1 -18   13.70    7.10 
   7   1 -18    2.40    6.60 
   6  -1 -18   -5.00    5.10 
   6   1 -18   -1.20    6.30 
   5  -1 -18    0.20    4.70 
   5   1 -18    0.80    5.70 
   4   1 -18   -5.00    5.20 
   3  -1 -18   -4.50    4.20 
   3   1 -18    1.20    5.10 
   2  -1 -18   -5.20    2.90 
   2   1 -18    0.40    4.50 
   1  -1 -18    5.50    5.10 
   1   1 -18   12.50    6.20 
   0  -1 -18   22.10    7.40 
   0   1 -18   18.50    7.20 
  -1  -1 -18    3.70    4.50 
  -1   1 -18    2.10    5.20 
  -2  -1 -18    3.60    5.50 
  -2   1 -18    6.70    5.60 
  -3  -1 -18    5.10    6.20 
  -3   1 -18   20.10    8.10 
  -4  -1 -18   33.60   10.90 
  -4   1 -18   34.60   10.50 
  -5  -1 -18    1.30    4.60 
  -5   1 -18   -3.90    4.40 
  -6   1 -18   14.60    8.70 
   7  -2 -18    2.20    5.40 
   7   2 -18    8.30    7.60 
   6  -2 -18   -3.30    4.10 
   6   2 -18   -3.30    5.50 
   5  -2 -18    4.30    6.20 
   5   2 -18    3.70    6.50 
   4  -2 -18   35.30    9.80 
   4   2 -18   25.20    8.10 
   3  -2 -18    5.50    5.70 
   3   2 -18    1.20    4.60 
   2  -2 -18    1.70    5.60 
   2   2 -18    6.90    4.50 
   1  -2 -18   24.40    7.90 
   1   2 -18   24.70    7.60 
   0  -2 -18   12.00    5.90 
   0   2 -18    4.20    5.30 
  -1  -2 -18   12.40    5.90 
  -1   2 -18    4.10    5.10 
  -2  -2 -18   64.09   13.10 
  -2   2 -18   88.69   15.40 
  -3  -2 -18   -3.60    5.30 
  -3   2 -18    3.70    4.50 
  -4  -2 -18    0.30    6.20 
  -4   2 -18   11.10    6.00 
  -5   2 -18   42.20   12.30 
  -6  -2 -18   14.40    6.50 
  -6   2 -18   -1.60    6.10 
   7   3 -18   -4.10    6.20 
   6  -3 -18   12.40    6.10 
   6   3 -18   13.80    7.00 
   5  -3 -18   11.60    6.90 
   5   3 -18    7.00    6.80 
   4  -3 -18   66.79   13.00 
   4   3 -18   60.59   11.30 
   3  -3 -18   18.80    8.40 
   3   3 -18   20.20    7.10 
   2  -3 -18   14.50    7.20 
   2   3 -18   26.00    7.10 
   1  -3 -18   73.99   13.30 
   1   3 -18   86.29   13.50 
   0  -3 -18   15.70    5.90 
   0   3 -18    3.10    4.20 
  -1  -3 -18   59.69   12.30 
  -1   3 -18   41.40   10.50 
  -2  -3 -18   27.50    9.30 
  -2   3 -18    9.90    7.50 
  -3  -3 -18   12.20    6.70 
  -3   3 -18    9.10    7.10 
  -4  -3 -18    1.40    4.80 
  -4   3 -18   -2.50    4.70 
  -5  -3 -18    7.10    5.70 
  -5   3 -18    4.40    6.90 
   6  -4 -18   13.50    6.80 
   6   4 -18   -2.40    5.50 
   5  -4 -18   -7.70    4.50 
   5   4 -18    0.00    3.90 
   4  -4 -18   -9.00    5.80 
   4   4 -18   -5.30    3.70 
   3  -4 -18   -0.10    5.30 
   3   4 -18   -5.50    4.20 
   2  -4 -18   93.49   15.10 
   2   4 -18  123.39   13.50 
   1  -4 -18   96.39   15.20 
   1   4 -18   83.79   13.70 
   0  -4 -18   10.90    6.10 
   0   4 -18    3.70    4.90 
  -1  -4 -18    9.40    5.30 
  -1   4 -18    4.70    4.80 
  -2   4 -18  143.49   24.30 
  -3  -4 -18  163.88   18.30 
  -3   4 -18  156.68   19.20 
  -4  -4 -18    4.10    5.60 
  -4   4 -18   -2.30    4.90 
  -5  -4 -18   -0.50    6.20 
  -5   4 -18   -3.30    5.80 
  -6  -4 -18    3.70    7.50 
  -6   4 -18    9.90    8.10 
   6  -5 -18    2.10    5.60 
   6   5 -18   -5.30    4.50 
   5  -5 -18   10.50    6.00 
   5   5 -18   25.50    6.60 
   4  -5 -18   -5.00    4.60 
   4   5 -18   -4.50    4.10 
   3  -5 -18   18.00    7.70 
   3   5 -18   -3.20    3.50 
   2  -5 -18   20.10    8.90 
   2   5 -18   25.40    7.40 
   1  -5 -18   14.40    7.40 
   1   5 -18    1.70    5.10 
   0  -5 -18  429.46   42.80 
   0   5 -18  386.06   26.90 
  -1   5 -18  291.17   23.60 
  -2  -5 -18   -0.90    3.70 
  -2   5 -18   -1.70    4.30 
  -3  -5 -18   17.20    8.00 
  -3   5 -18   19.40    8.30 
  -4  -5 -18   -5.10    5.10 
  -4   5 -18   -1.20    5.30 
  -5  -5 -18    3.10    7.80 
  -6  -5 -18    1.80    6.80 
  -6   5 -18  -16.50    6.70 
   6  -6 -18   -5.00    4.20 
   6   6 -18   -0.20    4.80 
   5  -6 -18    7.00    6.00 
   5   6 -18   13.20    5.00 
   4  -6 -18    6.50    5.10 
   4   6 -18   -6.30    3.60 
   3  -6 -18    5.10    6.70 
   3   6 -18   -3.20    4.40 
   2  -6 -18   18.30    8.50 
   2   6 -18   13.50    6.70 
   1  -6 -18   61.69   13.00 
   1   6 -18   50.49   10.80 
   0  -6 -18   -1.20    5.50 
   0   6 -18    7.60    5.80 
  -1  -6 -18   49.00   11.10 
  -1   6 -18   53.09   12.10 
  -2  -6 -18   -2.10    4.80 
  -2   6 -18   25.10    8.50 
  -3  -6 -18    0.10    5.80 
  -3   6 -18   -0.70    5.30 
  -4  -6 -18   -8.40    5.10 
  -4   6 -18   -1.20    5.20 
  -5  -6 -18   12.60    6.20 
  -5   6 -18   -1.30    6.10 
   5   7 -18   12.00    5.30 
   4  -7 -18    1.80    5.10 
   4   7 -18    4.30    4.60 
   3  -7 -18  -11.10    4.80 
   3   7 -18   -1.20    3.90 
   2  -7 -18   -2.30    5.70 
   2   7 -18    5.20    5.40 
   1  -7 -18    8.50    6.70 
   1   7 -18   18.00    6.80 
   0  -7 -18    9.80    7.40 
   0   7 -18   13.70    6.50 
  -1  -7 -18    6.60    5.20 
  -2  -7 -18   -8.60    4.00 
  -2   7 -18   -0.70    5.30 
  -3  -7 -18   21.70    9.40 
  -3   7 -18   21.50   10.20 
  -4  -7 -18   18.30    7.70 
  -4   7 -18    7.60    7.30 
  -5  -7 -18    0.40    6.60 
  -5   7 -18    6.40    8.20 
   5  -8 -18    8.40    5.40 
   4  -8 -18    1.20    6.90 
   4   8 -18    6.20    5.10 
   3  -8 -18   -9.50    3.60 
   3   8 -18   -9.30    4.40 
   2  -8 -18    0.10    5.50 
   2   8 -18    0.10    4.40 
   1  -8 -18    3.30    6.10 
   1   8 -18   -7.00    4.70 
   0  -8 -18    3.80    6.00 
   0   8 -18   -3.40    4.80 
  -1  -8 -18    5.90    5.00 
  -1   8 -18    0.30    4.60 
  -2  -8 -18    9.30    6.60 
  -2   8 -18   -4.80    5.20 
  -3  -8 -18    2.30    6.40 
  -3   8 -18    4.20    6.80 
  -4  -8 -18    3.40    6.00 
  -4   8 -18  -13.70    6.60 
   4  -9 -18   12.10    7.50 
   3  -9 -18   -5.20    5.70 
   3   9 -18    2.10    5.20 
   2  -9 -18    2.60    5.90 
   2   9 -18   -2.60    5.60 
   1  -9 -18   -6.20    3.90 
   1   9 -18    0.50    6.00 
   0  -9 -18    5.20    6.10 
   0   9 -18    7.10    6.40 
  -1  -9 -18   20.10    7.30 
  -1   9 -18   10.60    7.40 
  -2  -9 -18    9.50    7.40 
  -2   9 -18   10.00    8.40 
  -3  -9 -18    3.70    6.30 
  -3   9 -18   12.30    6.60 
  -4  -9 -18   35.20   10.80 
  -4   9 -18   51.89   15.20 
   3 -10 -18   11.60    7.30 
   2 -10 -18   32.40   10.20 
   2  10 -18   36.90    9.60 
   1 -10 -18   55.89   13.30 
   1  10 -18   36.80   11.30 
   0 -10 -18   23.60    9.60 
   0  10 -18   25.50   12.60 
  -1 -10 -18   -6.10    4.20 
  -1  10 -18    1.10    6.70 
  -2 -10 -18   14.50    7.60 
  -2  10 -18   17.10    8.70 
  -3 -10 -18  -12.80    5.30 
  -3  10 -18   -3.70    6.20 
   2 -11 -18    9.30    7.80 
   1 -11 -18   -5.40    5.40 
   1  11 -18    3.80    7.30 
   0  11 -18   -5.10    5.90 
  -1 -11 -18   -1.00    5.40 
  -1  11 -18   17.30    8.20 
   6   0 -19  -10.20    5.60 
   5   0 -19    3.10    6.20 
   4   0 -19   -6.10    4.40 
   3   0 -19   -4.00    4.90 
   2   0 -19   -6.40    3.90 
   1   0 -19   -6.50    3.50 
   0   0 -19    2.60    4.80 
  -1   0 -19   -1.50    4.90 
  -2   0 -19    3.50    4.30 
  -3   0 -19    2.30    4.30 
  -4   0 -19    2.60    5.10 
  -5   0 -19   11.20    7.00 
  -6   0 -19    9.00    8.30 
   6  -1 -19    2.00    5.80 
   6   1 -19   -0.30    5.70 
   5  -1 -19    3.60    6.40 
   5   1 -19   10.60    6.10 
   4  -1 -19    2.70    6.50 
   4   1 -19    0.60    4.60 
   3  -1 -19   16.00    9.30 
   3   1 -19    4.30    5.90 
   2  -1 -19   52.99   11.30 
   2   1 -19   42.60   10.30 
   1  -1 -19   39.80    9.70 
   1   1 -19   29.30    8.40 
   0  -1 -19  171.78   16.90 
   0   1 -19  168.48   17.20 
  -1  -1 -19    7.40    4.60 
  -1   1 -19   -3.20    4.40 
  -2  -1 -19  135.79   16.20 
  -2   1 -19  131.69   16.10 
  -3   1 -19    4.60    4.30 
  -4  -1 -19    6.20    5.30 
  -4   1 -19    7.90    7.10 
  -5  -1 -19   -4.20    4.90 
  -5   1 -19    2.10    6.20 
  -6  -1 -19   12.50    7.90 
  -6   1 -19   -1.00   10.20 
   6  -2 -19   14.70    7.50 
   6   2 -19   17.40    9.00 
   5  -2 -19   44.60   11.50 
   5   2 -19   35.40    9.40 
   4  -2 -19   15.10    8.30 
   4   2 -19   -3.40    3.70 
   3  -2 -19   32.10    9.80 
   3   2 -19   23.70    7.60 
   2   2 -19   15.60    6.30 
   1  -2 -19   23.00    8.10 
   1   2 -19   17.60    7.70 
   0  -2 -19    2.00    4.20 
   0   2 -19    5.70    5.00 
  -1  -2 -19  100.09   24.90 
  -1   2 -19  124.69   15.40 
  -2  -2 -19   14.40    8.20 
  -2   2 -19    8.10    6.60 
  -3  -2 -19   -1.40    5.40 
  -3   2 -19   -8.40    4.40 
  -4  -2 -19   32.40   10.60 
  -4   2 -19   21.00    9.60 
  -5  -2 -19    0.50    5.00 
  -5   2 -19    6.00    5.10 
  -6  -2 -19    1.60    6.40 
  -6   2 -19   -5.30    7.50 
   6  -3 -19    8.80    5.60 
   6   3 -19    1.30    5.30 
   5  -3 -19   -0.60    6.10 
   5   3 -19    6.50    6.40 
   4  -3 -19   54.69   12.30 
   4   3 -19   59.69   10.90 
   3  -3 -19  137.99   17.20 
   3   3 -19  124.19   14.40 
   2  -3 -19    8.50    6.90 
   2   3 -19    6.00    5.80 
   1  -3 -19    7.20    5.60 
   1   3 -19    8.40    5.60 
   0   3 -19    3.50    5.40 
  -1  -3 -19    4.60    4.60 
  -1   3 -19    4.10    4.80 
  -2  -3 -19    5.50    5.00 
  -2   3 -19    4.40    5.40 
  -3  -3 -19   12.20    7.50 
  -3   3 -19    5.60    6.60 
  -4  -3 -19    9.60    7.10 
  -4   3 -19   31.20    9.10 
  -5  -3 -19   -7.70    6.20 
  -5   3 -19   22.80    8.60 
  -6  -3 -19   39.10   11.80 
  -6   3 -19   25.10   11.40 
   6  -4 -19   -5.20    5.20 
   6   4 -19    2.40    4.70 
   5  -4 -19   -4.60    4.40 
   5   4 -19   -1.70    4.50 
   4  -4 -19    3.20    5.80 
   4   4 -19   -2.60    4.30 
   3  -4 -19    4.40    7.30 
   3   4 -19    7.40    5.60 
   2  -4 -19   88.89   15.10 
   2   4 -19  108.89   13.40 
   1  -4 -19   32.40   10.10 
   1   4 -19   31.90    8.40 
   0  -4 -19   -2.00    3.80 
   0   4 -19   -0.70    4.70 
  -1  -4 -19   46.20   11.00 
  -2  -4 -19  118.39   14.90 
  -2   4 -19  133.79   17.20 
  -3  -4 -19    2.30    4.60 
  -3   4 -19   -1.60    6.10 
  -4  -4 -19   11.40    8.60 
  -4   4 -19   20.80    7.90 
  -5  -4 -19    2.60    6.30 
  -5   4 -19    1.40    5.40 
   6  -5 -19    5.00    6.40 
   6   5 -19    3.60    5.30 
   5  -5 -19   -2.90    4.80 
   5   5 -19   -0.50    4.50 
   4  -5 -19   10.10    7.00 
   4   5 -19    8.70    5.20 
   3  -5 -19   -0.30    5.90 
   3   5 -19   11.60    5.40 
   2  -5 -19    3.70    6.60 
   2   5 -19   10.60    6.10 
   1  -5 -19   -5.00    4.10 
   1   5 -19    9.70    5.60 
   0  -5 -19   30.60    8.80 
   0   5 -19   39.40   10.60 
  -1  -5 -19   21.90    7.50 
  -1   5 -19   11.00    8.30 
  -2  -5 -19   -2.50    5.40 
  -2   5 -19   13.60    7.50 
  -3  -5 -19    7.70    6.90 
  -3   5 -19   -3.80    4.50 
  -4  -5 -19    1.90    6.50 
  -4   5 -19    2.20    5.60 
  -5  -5 -19   -2.90    6.00 
   5  -6 -19   14.50    8.40 
   5   6 -19   -2.90    4.40 
   4  -6 -19    2.60    5.40 
   4   6 -19   -0.40    4.10 
   3  -6 -19    7.10    6.30 
   3   6 -19   -3.40    5.00 
   2  -6 -19   65.29   13.90 
   2   6 -19   65.39   12.70 
   1  -6 -19   15.40    8.50 
   1   6 -19    7.50    6.10 
   0  -6 -19    5.60    6.10 
   0   6 -19    9.70    6.90 
  -1  -6 -19    3.00    6.10 
  -1   6 -19    0.90    4.50 
  -2  -6 -19   -0.90    4.90 
  -2   6 -19   -6.80    5.20 
  -3  -6 -19   26.80    8.70 
  -3   6 -19   15.80    8.80 
  -4  -6 -19    5.20    6.20 
  -4   6 -19   -9.40    4.50 
  -5  -6 -19    9.20    6.20 
  -5   6 -19    1.30    8.70 
   5  -7 -19   -0.60    4.80 
   5   7 -19  -14.90    5.20 
   4  -7 -19   12.00    7.20 
   4   7 -19   -2.60    4.40 
   3  -7 -19   17.30    8.10 
   3   7 -19   28.90    7.80 
   2  -7 -19   14.50    8.30 
   2   7 -19   -1.60    5.80 
   1  -7 -19   -5.00    4.90 
   1   7 -19    0.50    5.00 
   0  -7 -19    3.50    4.80 
   0   7 -19   13.90    6.80 
  -1  -7 -19   63.79   13.20 
  -1   7 -19   73.99   14.20 
  -2  -7 -19   10.00    8.30 
  -2   7 -19    8.20    7.10 
  -3  -7 -19   -0.20    5.70 
  -3   7 -19    8.40    6.90 
  -4  -7 -19    0.50    6.90 
  -4   7 -19   14.70    7.20 
   4  -8 -19   16.80    6.90 
   4   8 -19    4.00    5.20 
   3  -8 -19   13.00    6.80 
   3   8 -19    2.20    5.30 
   2  -8 -19   11.10    7.80 
   2   8 -19    9.60    6.30 
   1  -8 -19    7.80    7.60 
   1   8 -19   -8.30    6.20 
   0  -8 -19    4.40    5.70 
   0   8 -19   -1.20    7.30 
  -1  -8 -19    7.30    7.10 
  -1   8 -19   17.50    8.60 
  -2  -8 -19   33.40   11.00 
  -2   8 -19   15.80    8.90 
  -3  -8 -19   12.00    7.90 
  -3   8 -19   24.00    8.80 
  -4  -8 -19   20.90    9.10 
  -4   8 -19   17.80    9.60 
   3   9 -19   -1.80    5.30 
   2  -9 -19    8.40    7.50 
   2   9 -19   16.20    7.50 
   1  -9 -19   19.50    9.10 
   1   9 -19   22.40    9.50 
   0  -9 -19   14.90    8.20 
   0   9 -19   11.90    8.80 
  -1  -9 -19  -10.60    5.00 
  -1   9 -19    6.60    8.30 
  -2  -9 -19   34.50    9.80 
  -2   9 -19   64.89   14.20 
  -3  -9 -19    5.60    6.00 
  -3   9 -19   -1.30    8.10 
   2  10 -19    4.90    6.00 
   1 -10 -19   -0.80    7.50 
   1  10 -19   12.90    6.00 
   0 -10 -19   -1.10    6.40 
   0  10 -19    6.20    7.30 
  -1 -10 -19   -0.30    6.10 
  -1  10 -19    2.50    7.00 
  -2 -10 -19    0.30    5.60 
  -2  10 -19   -9.20    7.60 
   6   0 -20   -5.00    5.70 
   5   0 -20    9.00    7.10 
   4   0 -20    2.70    5.90 
   3   0 -20   93.79   15.60 
   2   0 -20   67.49   16.50 
   1   0 -20   -3.10    7.00 
   0   0 -20  297.67   24.70 
  -1   0 -20    1.40    4.80 
  -2   0 -20   33.00    9.80 
  -3   0 -20    6.10    5.40 
  -4   0 -20   22.80    8.60 
  -5   0 -20    2.80    7.40 
  -6   0 -20   -9.50    6.90 
   6  -1 -20    8.90    7.50 
   6   1 -20    0.40    6.30 
   5  -1 -20   12.60    8.10 
   5   1 -20   14.40    8.40 
   4  -1 -20   29.10    9.60 
   4   1 -20   42.50   11.00 
   3  -1 -20    8.20    6.90 
   3   1 -20    2.20    5.20 
   2  -1 -20   24.10    9.10 
   2   1 -20   22.60    8.40 
   1  -1 -20   27.00    9.10 
   1   1 -20   25.50    8.10 
   0  -1 -20   -3.20    4.00 
   0   1 -20  -13.10    5.70 
  -1  -1 -20    4.60    4.80 
  -1   1 -20    1.60    4.70 
  -2  -1 -20   38.70   11.20 
  -2   1 -20   53.59   12.40 
  -3  -1 -20    9.10    7.60 
  -3   1 -20   -0.70    5.80 
  -4  -1 -20   11.60    5.50 
  -4   1 -20   10.80    6.50 
  -5  -1 -20    0.30    5.70 
  -5   1 -20    9.70    8.80 
  -6   1 -20   11.10   10.00 
   6  -2 -20   -6.20    6.90 
   6   2 -20   10.90    7.10 
   5  -2 -20    0.80    7.10 
   5   2 -20   15.20    7.70 
   4  -2 -20    5.40    7.70 
   4   2 -20   10.40    5.40 
   3  -2 -20  -10.70    4.60 
   3   2 -20    6.40    6.10 
   2  -2 -20   -1.30    5.30 
   2   2 -20    0.20    3.50 
   1   2 -20   16.50    7.00 
   0  -2 -20    7.10    5.20 
  -1  -2 -20    9.20    5.80 
  -1   2 -20    6.60    6.20 
  -2  -2 -20    6.90    5.10 
  -2   2 -20    1.00    5.50 
  -3  -2 -20   -6.50    5.20 
  -3   2 -20    2.10    6.40 
  -4  -2 -20   29.10    9.20 
  -4   2 -20   53.29   13.90 
  -5   2 -20   10.30    6.20 
   6  -3 -20  -14.40    5.20 
   6   3 -20   -2.10    5.60 
   5  -3 -20   -1.20    5.80 
   5   3 -20    1.40    6.00 
   4  -3 -20   46.20   12.50 
   4   3 -20   23.50   10.10 
   3  -3 -20    9.30    7.20 
   3   3 -20    5.10    5.50 
   2  -3 -20   15.30    7.70 
   2   3 -20   11.10    6.50 
   1  -3 -20   10.20    7.40 
   1   3 -20   17.80    7.70 
   0  -3 -20    2.70    4.90 
  -1  -3 -20   -5.10    3.60 
  -1   3 -20   -7.40    4.40 
  -2  -3 -20    4.50    4.90 
  -2   3 -20    1.60    5.00 
  -3  -3 -20    8.20    6.10 
  -3   3 -20    3.60    5.70 
  -4  -3 -20   18.80    7.10 
  -4   3 -20   23.50    8.50 
  -5  -3 -20    2.80    6.30 
  -5   3 -20    4.50    7.70 
   6  -4 -20    3.50    7.30 
   6   4 -20  -10.10    4.60 
   5  -4 -20    4.20    5.20 
   5   4 -20    0.70    8.90 
   4  -4 -20    1.90    6.20 
   4   4 -20   14.20    6.50 
   3  -4 -20   27.70   10.10 
   3   4 -20   21.30    8.30 
   2  -4 -20   -3.10    5.50 
   2   4 -20    0.30    4.40 
   1  -4 -20    2.50    5.00 
   1   4 -20    4.20    5.10 
   0  -4 -20   10.50    6.50 
   0   4 -20    6.20    9.80 
  -1  -4 -20   48.10   11.80 
  -1   4 -20   58.19   12.30 
  -2  -4 -20    2.80    4.80 
  -2   4 -20  -11.30    4.10 
  -3  -4 -20    6.60    5.60 
  -3   4 -20   10.50    7.10 
  -4  -4 -20   10.80    7.20 
  -4   4 -20   13.50    6.10 
  -5   4 -20  -10.30    4.90 
   5  -5 -20   19.10    9.50 
   5   5 -20   15.90    7.00 
   4  -5 -20    9.00    6.90 
   4   5 -20   -2.60    5.00 
   3  -5 -20    2.80    7.10 
   3   5 -20  -11.10    4.20 
   2  -5 -20    8.00    7.60 
   2   5 -20    1.90    5.10 
   1  -5 -20   46.40   12.40 
   1   5 -20   33.10    9.10 
   0  -5 -20   25.60    8.90 
   0   5 -20   25.00    9.00 
  -1  -5 -20    6.20    5.50 
  -1   5 -20   -0.80    5.70 
  -2  -5 -20   31.10    9.60 
  -2   5 -20   40.60   12.30 
  -3  -5 -20   40.50   11.10 
  -3   5 -20   37.50   11.00 
  -4  -5 -20   36.60    9.30 
  -4   5 -20   28.40    9.50 
  -5  -5 -20   10.00    6.20 
  -5   5 -20   11.60    6.70 
   5  -6 -20   11.20    6.50 
   5   6 -20    2.70    5.70 
   4  -6 -20   11.90    7.90 
   4   6 -20    0.10    5.40 
   3  -6 -20    2.80    6.10 
   3   6 -20    6.00    5.00 
   2  -6 -20    3.70    7.30 
   2   6 -20   11.40    6.40 
   1  -6 -20   44.70   11.50 
   1   6 -20   62.69   13.00 
   0  -6 -20   -3.90    5.30 
  -1  -6 -20   38.90   10.30 
  -1   6 -20   31.40   10.60 
  -2  -6 -20   21.60    8.30 
  -2   6 -20   15.90    8.20 
  -3  -6 -20   -0.80    5.80 
  -3   6 -20   -7.30    6.40 
  -4  -6 -20   31.70   10.00 
  -4   6 -20   27.10   10.30 
   4  -7 -20   -4.50    7.30 
   4   7 -20   -5.20    5.10 
   3  -7 -20    6.70    7.20 
   3   7 -20    0.60    5.70 
   2  -7 -20    4.60    4.80 
   2   7 -20    0.10    5.30 
   1  -7 -20    7.00    7.00 
   1   7 -20   -2.30    5.90 
   0  -7 -20    3.40    6.10 
   0   7 -20   13.30    6.10 
  -1  -7 -20    5.40    5.70 
  -1   7 -20    4.40    6.70 
  -2  -7 -20    8.80    6.60 
  -2   7 -20   -1.80    7.30 
  -3  -7 -20   14.20    7.60 
  -3   7 -20   20.60   10.40 
  -4  -7 -20   18.50    7.10 
  -4   7 -20   30.70    9.20 
   4  -8 -20   -1.90    5.90 
   4   8 -20    5.60    6.20 
   3   8 -20   -3.00    5.80 
   2  -8 -20   -0.60    5.90 
   2   8 -20   -1.40    6.10 
   1  -8 -20   -9.10    4.80 
   0  -8 -20   15.00    7.90 
   0   8 -20   11.60    8.30 
  -1  -8 -20   -8.00    4.30 
  -1   8 -20    9.40    7.80 
  -2  -8 -20   -5.40    4.80 
  -2   8 -20   13.10    8.50 
  -3  -8 -20   35.50   11.00 
  -3   8 -20   21.60    9.90 
   3  -9 -20    3.30    7.60 
   3   9 -20    4.60    6.40 
   2   9 -20   -7.20    5.80 
   1  -9 -20   -3.40    5.60 
   1   9 -20   -4.40    6.90 
   0  -9 -20  -11.00    5.60 
   0   9 -20    4.10    7.60 
  -1  -9 -20   -2.90    4.60 
  -1   9 -20   11.00    7.10 
  -2  -9 -20    7.60    7.80 
  -2   9 -20   10.80    6.50 
   1 -10 -20   -1.80    8.20 
   1  10 -20   20.40    8.10 
   0 -10 -20   44.70   13.30 
   0  10 -20   47.80   12.70 
   6   0 -21   -7.80    6.70 
   5   0 -21    4.50    7.10 
   4   0 -21    9.10    6.60 
   3   0 -21   -1.20    5.60 
   2   0 -21    3.50    4.70 
   1   0 -21   -6.70    3.00 
   0   0 -21    2.00    4.30 
  -1   0 -21    0.20    4.70 
  -2   0 -21   -2.70    4.80 
  -3   0 -21    5.20    5.50 
  -4   0 -21    1.40    5.10 
   6   1 -21   -2.60    6.20 
   5  -1 -21    5.90    6.30 
   5   1 -21  -10.80    5.20 
   4  -1 -21    3.60    6.10 
   4   1 -21    7.60    5.60 
   3  -1 -21    6.00    7.70 
   3   1 -21    9.00    5.40 
   2  -1 -21   24.10    8.60 
   2   1 -21   17.70    7.40 
   1  -1 -21   19.20    7.90 
   1   1 -21   24.10    8.10 
   0  -1 -21    0.90    4.00 
   0   1 -21    2.00    6.20 
  -1  -1 -21   -4.30    4.30 
  -1   1 -21   -1.90    4.00 
  -2  -1 -21   13.10    7.60 
  -2   1 -21   11.90    7.70 
  -3  -1 -21   -8.80    3.70 
  -3   1 -21   -7.30    5.10 
  -4  -1 -21   40.20   11.20 
  -4   1 -21   34.20   11.00 
  -5  -1 -21    3.60    8.10 
  -5   1 -21    7.90    8.50 
   6  -2 -21   12.40   11.40 
   6   2 -21  -13.50    5.40 
   5  -2 -21   -6.60    5.40 
   5   2 -21   -0.40    6.10 
   4  -2 -21   23.10    9.50 
   4   2 -21    6.90    7.20 
   3  -2 -21   44.30   12.60 
   3   2 -21   51.99   10.80 
   2  -2 -21   -8.80    4.30 
   2   2 -21   -0.40    4.80 
   1  -2 -21   -7.50    3.60 
   1   2 -21    7.80    5.10 
   0  -2 -21    1.40    3.70 
   0   2 -21  -11.40    4.00 
  -1  -2 -21   -0.60    4.50 
  -1   2 -21   -9.10    4.20 
  -2  -2 -21   17.80    7.80 
  -2   2 -21   -3.40    5.50 
  -3  -2 -21   -4.30    4.10 
  -3   2 -21    3.40    4.50 
  -4  -2 -21    3.00    8.30 
  -4   2 -21   -4.30    5.10 
  -5  -2 -21    8.80    8.50 
  -5   2 -21    4.30    7.70 
   5  -3 -21   16.80    8.40 
   5   3 -21   27.40    8.70 
   4  -3 -21   -4.30    6.20 
   4   3 -21    6.20    6.70 
   3  -3 -21   -0.40    6.00 
   3   3 -21    3.30    4.80 
   2  -3 -21   -0.70    5.60 
   2   3 -21   -3.70    5.50 
   1  -3 -21   63.09   13.20 
   1   3 -21   48.20   11.40 
   0  -3 -21    2.50    5.30 
   0   3 -21   -5.30    4.60 
  -1  -3 -21   22.00    8.20 
  -1   3 -21   15.80    7.20 
  -2  -3 -21   16.20    7.80 
  -2   3 -21    5.00    7.70 
  -3  -3 -21    1.00    6.30 
  -3   3 -21    7.60    6.10 
  -4  -3 -21   11.60    7.50 
  -4   3 -21   62.99   14.80 
  -5  -3 -21    2.10    7.00 
  -5   3 -21    0.70    6.90 
   5  -4 -21  -27.70   11.10 
   5   4 -21   -0.70    5.70 
   4  -4 -21    5.80    8.20 
   4   4 -21    6.10    6.40 
   3  -4 -21    2.30    5.10 
   3   4 -21   -0.40    5.50 
   2  -4 -21   11.10    7.30 
   2   4 -21   -1.00    4.10 
   1  -4 -21   -0.40    5.30 
   0  -4 -21   -3.90    4.90 
   0   4 -21   -1.50    5.00 
  -1  -4 -21   27.70    9.20 
  -1   4 -21   39.60   11.40 
  -2  -4 -21   12.10    6.30 
  -2   4 -21   -8.90    3.30 
  -3  -4 -21   13.00    8.30 
  -3   4 -21    7.80    7.70 
  -4   4 -21    3.00    6.00 
  -5  -4 -21   -5.50    7.30 
  -5   4 -21  -11.30    7.50 
   5  -5 -21   10.20    8.60 
   5   5 -21   -2.90    5.90 
   4  -5 -21   -4.20    6.70 
   4   5 -21  -13.60    6.80 
   3  -5 -21    1.80    5.30 
   3   5 -21   -2.60    9.00 
   2  -5 -21   -6.60    4.50 
   2   5 -21   -3.10    5.90 
   1  -5 -21   -8.80    5.90 
   1   5 -21    2.20    5.20 
   0  -5 -21   22.20    8.50 
   0   5 -21    9.80    6.30 
  -1  -5 -21   19.30    6.90 
  -1   5 -21   15.40    8.10 
  -2  -5 -21   29.70   10.60 
  -2   5 -21   22.10    9.40 
  -3   5 -21    0.20    6.40 
  -4  -5 -21   -2.00    5.40 
  -4   5 -21   -3.40   12.70 
   4  -6 -21   -0.10    6.30 
   4   6 -21   12.00    6.40 
   3  -6 -21   13.60    7.20 
   3   6 -21   -6.10    6.00 
   2  -6 -21    0.30    6.70 
   2   6 -21   -1.50    6.00 
   1  -6 -21    3.60    7.60 
   1   6 -21   -6.00    6.20 
   0  -6 -21   10.10    6.50 
   0   6 -21    8.30    6.80 
  -1  -6 -21   24.30    9.20 
  -1   6 -21   19.80   10.40 
  -2  -6 -21  -13.20    5.90 
  -2   6 -21    7.20    6.30 
  -3  -6 -21    8.50    8.20 
  -3   6 -21   11.40    8.30 
  -4  -6 -21  -16.10    5.80 
  -4   6 -21    1.70    6.70 
   4  -7 -21   -3.10    6.40 
   4   7 -21   -1.70    6.50 
   3  -7 -21   21.20   12.50 
   3   7 -21    5.70    6.60 
   2  -7 -21   -0.90    6.70 
   2   7 -21    7.00    7.30 
   1  -7 -21   19.00    8.60 
   1   7 -21   26.60    9.30 
   0  -7 -21   38.40   10.80 
   0   7 -21   40.30   11.00 
  -1  -7 -21    6.80    5.60 
  -1   7 -21    3.60    5.90 
  -2  -7 -21    7.00    6.40 
  -2   7 -21   -3.30    5.30 
  -3  -7 -21    6.30    6.30 
  -3   7 -21  -11.00    5.90 
   3  -8 -21    6.30    6.60 
   3   8 -21    6.00    6.50 
   2   8 -21   -3.80    7.80 
   1  -8 -21   -0.80    6.20 
   1   8 -21    4.20    6.30 
   0  -8 -21    6.70    6.30 
   0   8 -21   -4.90    5.70 
  -1  -8 -21  -10.50    4.30 
  -1   8 -21    3.20    7.50 
  -2  -8 -21    7.00    6.40 
  -2   8 -21   -9.20    7.40 
   2  -9 -21   25.30   10.70 
   2   9 -21    1.60    7.50 
   1  -9 -21    1.80    6.80 
   1   9 -21   -9.80    5.80 
   0  -9 -21  -11.80    7.00 
   0   9 -21    2.00    7.50 
  -1  -9 -21   -8.50    3.90 
  -1   9 -21    7.80    7.30 
   5   0 -22    1.30    6.90 
   4   0 -22    2.00    5.60 
   3   0 -22    0.00    5.30 
   2   0 -22    5.50    6.50 
   1   0 -22    5.40    5.70 
   0   0 -22   16.50    7.40 
  -1   0 -22    4.60    5.40 
  -2   0 -22   18.70    8.20 
  -3   0 -22   13.30    6.00 
  -4   0 -22   14.40    7.80 
  -5   0 -22   -4.10    6.80 
   5  -1 -22    4.10    8.10 
   5   1 -22   20.00    8.60 
   4  -1 -22    0.50    5.30 
   4   1 -22    9.40    6.50 
   3  -1 -22    3.00    6.00 
   3   1 -22    3.00    4.90 
   2  -1 -22   -0.50    4.80 
   2   1 -22  -12.10    4.80 
   1  -1 -22    0.90    4.10 
   1   1 -22    1.90    4.60 
   0  -1 -22    4.00    5.10 
   0   1 -22   -0.60    4.80 
  -1  -1 -22    9.80    7.00 
  -1   1 -22   10.10    6.80 
  -2  -1 -22   15.00    8.60 
  -2   1 -22   18.20    8.50 
  -3  -1 -22   -4.10    3.50 
  -3   1 -22    8.00    6.30 
  -4  -1 -22   -5.80    5.30 
  -4   1 -22   13.80    6.90 
  -5  -1 -22   -9.10    5.60 
  -5   1 -22    2.60    7.70 
   5  -2 -22    3.30    7.00 
   5   2 -22    2.40    6.60 
   4  -2 -22    5.10    7.80 
   4   2 -22    4.80    6.50 
   3  -2 -22    2.90    5.50 
   3   2 -22    6.60    5.40 
   2  -2 -22    1.50    6.00 
   2   2 -22   -0.50    5.30 
   1  -2 -22   -5.90    3.40 
   1   2 -22    5.80    4.80 
   0  -2 -22   -7.10    4.20 
   0   2 -22   17.60    8.50 
  -1  -2 -22    4.60    6.30 
  -1   2 -22   -0.40    5.40 
  -2  -2 -22   25.30    9.10 
  -2   2 -22   20.20    9.10 
  -3  -2 -22    6.20    6.20 
  -3   2 -22    9.20    5.70 
  -4  -2 -22   -1.30    5.40 
  -4   2 -22   11.30    9.40 
   5   3 -22    4.20    5.70 
   4  -3 -22    9.30    7.50 
   4   3 -22   23.30    8.30 
   3  -3 -22    0.20    7.00 
   3   3 -22    3.10    5.60 
   2  -3 -22   14.50    7.40 
   2   3 -22    7.70    5.30 
   1  -3 -22   27.10    8.30 
   1   3 -22    7.80    7.30 
   0  -3 -22    4.70    5.80 
   0   3 -22   12.80    6.90 
  -1   3 -22   25.30    9.30 
  -2  -3 -22    7.70    5.80 
  -2   3 -22   -8.80    4.70 
  -3  -3 -22    0.40    6.30 
  -3   3 -22  -11.40    5.40 
  -4  -3 -22    2.80    5.80 
  -4   3 -22    0.90    7.50 
   5  -4 -22   12.20    7.90 
   5   4 -22    4.20    6.30 
   4  -4 -22   -0.10    5.60 
   4   4 -22    3.70    6.30 
   3  -4 -22   -5.40    4.90 
   2  -4 -22   47.50   11.20 
   2   4 -22   40.50   11.20 
   1  -4 -22    2.00    5.50 
   1   4 -22    5.90    6.90 
   0  -4 -22   -7.10    4.20 
   0   4 -22    4.10    6.30 
  -1  -4 -22   10.20    6.10 
  -1   4 -22   -2.10    5.30 
  -2  -4 -22   11.10    5.10 
  -2   4 -22   -5.40    5.90 
  -3  -4 -22   12.70    6.70 
  -3   4 -22    9.60    6.00 
  -4  -4 -22    5.10    8.30 
  -4   4 -22   -8.00    5.20 
   4  -5 -22   -8.60    6.00 
   4   5 -22   15.90    6.90 
   3  -5 -22    6.50    7.50 
   3   5 -22   14.00    7.80 
   2  -5 -22    5.50    6.50 
   2   5 -22    2.30    6.40 
   1  -5 -22   14.70    7.90 
   1   5 -22    3.40    5.30 
   0  -5 -22   18.50    6.80 
   0   5 -22   11.90    8.10 
  -1  -5 -22   11.30    6.30 
  -1   5 -22    1.30    6.00 
  -2  -5 -22    4.60    5.60 
  -2   5 -22    0.70    7.30 
  -3  -5 -22    1.00    4.70 
  -3   5 -22    2.30    8.20 
  -4  -5 -22   -6.40    8.50 
   4  -6 -22    9.30    7.60 
   4   6 -22   -5.50    6.20 
   3   6 -22   -0.80    6.60 
   2  -6 -22   37.70   11.10 
   2   6 -22   61.29   12.90 
   1  -6 -22   13.50    8.40 
   1   6 -22   17.80    8.20 
   0  -6 -22   33.70   10.90 
   0   6 -22   38.00   10.10 
  -1  -6 -22   33.10    9.90 
  -1   6 -22   49.20   13.10 
  -2  -6 -22   11.00    6.70 
  -2   6 -22   -8.60    4.70 
  -3  -6 -22   -2.90    5.10 
   3  -7 -22   -8.00    5.20 
   3   7 -22   11.20    8.20 
   2   7 -22   14.10    7.50 
   1  -7 -22   42.20   11.70 
   1   7 -22   52.49   11.70 
   0  -7 -22   -5.30    5.20 
   0   7 -22    1.90    5.60 
  -1  -7 -22    4.60    6.50 
  -1   7 -22    5.50    7.40 
  -2  -7 -22   12.70    9.20 
   2  -8 -22   18.50    9.50 
   2   8 -22   12.70    9.00 
   1  -8 -22   33.00   11.20 
   1   8 -22   22.60    9.20 
   0  -8 -22  -10.90    6.80 
   0   8 -22   -6.80    6.80 
  -1  -8 -22    1.70    7.70 
  -1   8 -22   -4.10    6.70 
   5   0 -23   -7.00    6.70 
   4   0 -23    3.50    6.00 
   3   0 -23   -7.10    4.40 
   2   0 -23    3.70    5.00 
   1   0 -23   -2.50    4.50 
   0   0 -23    2.50    5.40 
  -1   0 -23    1.50    4.80 
  -2   0 -23    4.10    5.10 
  -3   0 -23    2.10    6.60 
  -4   0 -23   -9.80    5.30 
   5  -1 -23   40.70   12.00 
   5   1 -23   24.20    9.80 
   4  -1 -23  -13.60    6.40 
   4   1 -23   15.50    6.80 
   3  -1 -23    7.00    6.60 
   3   1 -23   14.90    6.90 
   2  -1 -23   -3.50    5.30 
   2   1 -23    2.40    4.40 
   1  -1 -23    4.60    5.20 
   1   1 -23    5.40    6.10 
   0  -1 -23   12.10    7.60 
   0   1 -23   18.60    9.50 
  -1  -1 -23    1.80    6.70 
  -1   1 -23   14.30    7.40 
  -2  -1 -23   -4.20    6.00 
  -3  -1 -23   14.70    7.70 
  -3   1 -23   13.70    7.10 
  -4  -1 -23    6.60    7.30 
  -4   1 -23    2.90    8.60 
   4  -2 -23    7.80    6.60 
   4   2 -23    3.00    5.80 
   3  -2 -23   -6.10    4.80 
   3   2 -23   -1.80    5.30 
   2   2 -23   -0.70    4.60 
   1  -2 -23    5.10    5.20 
   1   2 -23    9.40    6.10 
   0  -2 -23    0.30    5.70 
   0   2 -23    1.30    4.70 
  -1  -2 -23    9.50    6.60 
  -1   2 -23   14.20    7.40 
  -2  -2 -23    7.80    6.20 
  -2   2 -23    3.10    4.50 
  -3  -2 -23   30.80   10.00 
  -3   2 -23   16.50    9.30 
  -4  -2 -23    9.80    7.10 
  -4   2 -23   12.20    8.20 
   4  -3 -23   21.30   15.30 
   4   3 -23   28.70    8.80 
   3  -3 -23   25.00    8.40 
   3   3 -23   19.60    8.60 
   2  -3 -23    1.60    5.40 
   2   3 -23   18.40    7.00 
   1  -3 -23   24.50    9.00 
   1   3 -23    9.70    7.40 
   0  -3 -23    5.40    6.10 
   0   3 -23    5.90    7.40 
  -1  -3 -23    5.50    5.80 
  -1   3 -23   14.40    9.00 
  -2  -3 -23  -11.80    4.90 
  -2   3 -23   -9.90    5.40 
  -3  -3 -23  -12.10    5.90 
  -3   3 -23    6.90    5.10 
  -4  -3 -23   39.30   11.60 
  -4   3 -23   33.20   12.00 
   4  -4 -23   14.50    8.90 
   4   4 -23   -9.80    5.90 
   3  -4 -23    6.00    6.10 
   3   4 -23    1.90    5.90 
   2  -4 -23   17.90    8.60 
   2   4 -23    9.50    6.80 
   1  -4 -23    3.90    5.40 
   1   4 -23    0.90    6.80 
   0  -4 -23   14.10    7.70 
   0   4 -23    2.30    7.00 
  -1  -4 -23    0.50    4.70 
  -1   4 -23   12.10    7.30 
  -2  -4 -23   22.90    8.90 
  -2   4 -23   12.00    7.70 
  -3  -4 -23   16.10    7.80 
  -3   4 -23   17.90   11.40 
   4  -5 -23    3.90    8.10 
   4   5 -23    6.00    6.90 
   3  -5 -23    0.50    6.70 
   3   5 -23   14.50    7.50 
   2  -5 -23   -0.70    5.90 
   2   5 -23    0.10    6.70 
   1  -5 -23    5.10    6.30 
   1   5 -23    1.10    6.30 
   0  -5 -23   10.00    6.60 
   0   5 -23    1.00    6.60 
  -1  -5 -23   -3.40    4.80 
  -1   5 -23   13.40    7.50 
  -2  -5 -23   -7.20    4.20 
  -2   5 -23   -8.40    6.70 
  -3   5 -23    1.20    7.50 
   3  -6 -23   -7.20    7.10 
   3   6 -23   14.60    7.50 
   2  -6 -23   15.00    8.40 
   2   6 -23    3.40    8.50 
   1  -6 -23   -7.00    4.90 
   1   6 -23   -4.30    5.70 
   0  -6 -23    1.30    5.20 
   0   6 -23   22.10    8.30 
  -1  -6 -23   -7.60    4.80 
  -1   6 -23   12.30    9.50 
  -2  -6 -23   -5.10    7.00 
  -2   6 -23    6.90    7.80 
   2   7 -23    2.20    6.60 
   1  -7 -23  -13.40    5.50 
   1   7 -23    2.50    6.80 
   0  -7 -23   12.30    6.20 
   0   7 -23    5.20    6.90 
  -1  -7 -23    8.70    9.20 
  -1   7 -23    5.40    7.90 
   4   0 -24   -2.40    7.00 
   3   0 -24   -1.30    5.70 
   2   0 -24    0.70    5.70 
   1   0 -24   -3.50    5.70 
   0   0 -24   62.29   12.80 
  -1   0 -24   66.69   14.30 
  -2   0 -24   -7.40    3.70 
  -3   0 -24   -6.80    6.10 
   4  -1 -24   -5.60    5.80 
   4   1 -24   -2.90    5.90 
   3  -1 -24   17.40    7.30 
   3   1 -24    7.70    6.50 
   2  -1 -24   13.40    7.80 
   2   1 -24   15.10    6.80 
   1   1 -24    4.30    5.40 
   0  -1 -24    9.90    7.10 
   0   1 -24    8.60    6.10 
  -1  -1 -24   -7.70    5.40 
  -1   1 -24   -5.20    4.80 
  -2  -1 -24   -0.40    5.40 
  -2   1 -24   15.00    6.70 
  -3  -1 -24    9.50    7.90 
  -3   1 -24   13.50    5.60 
   4  -2 -24   -2.90    5.90 
   4   2 -24  -12.60    5.60 
   3  -2 -24    4.30    5.60 
   3   2 -24   -0.90    5.40 
   2  -2 -24   16.00    6.10 
   2   2 -24   -5.00    4.80 
   1  -2 -24   -0.30    5.00 
   1   2 -24    4.80    6.40 
   0  -2 -24    8.20    5.90 
   0   2 -24  -10.20    4.80 
  -1  -2 -24   -0.80    5.60 
  -1   2 -24  -10.10    4.70 
  -2  -2 -24   18.60    8.20 
  -2   2 -24   -7.70    4.90 
  -3  -2 -24  -12.50    4.70 
  -3   2 -24   -4.70    5.60 
   4  -3 -24   21.90    9.70 
   4   3 -24   18.20    8.10 
   2  -3 -24    7.10    7.70 
   2   3 -24    0.80    6.50 
   1  -3 -24   -4.70    4.40 
   1   3 -24   -5.80    6.30 
   0  -3 -24    4.50    5.30 
   0   3 -24    3.20    6.60 
  -1  -3 -24   -1.00    5.70 
  -1   3 -24   -0.30    6.20 
  -2  -3 -24   18.60   10.30 
  -2   3 -24   14.50    8.50 
  -3   3 -24   -3.30    6.10 
   3  -4 -24    1.70    6.10 
   3   4 -24   14.00    7.20 
   2   4 -24    6.80    5.60 
   1  -4 -24   -8.20    4.60 
   1   4 -24    4.80    7.00 
   0   4 -24    0.60    7.30 
  -1  -4 -24    0.70    6.00 
  -1   4 -24    1.70    7.10 
  -2  -4 -24   30.40   12.90 
  -2   4 -24   28.70   18.00 
  -3  -4 -24   -1.90    6.20 
  -3   4 -24  -12.20    5.20 
   3  -5 -24   -6.80    5.60 
   3   5 -24    7.20    6.70 
   2  -5 -24   22.80   10.10 
   2   5 -24   24.20   11.10 
   1  -5 -24   14.00    7.60 
   0   5 -24   68.69   15.30 
  -1   5 -24   17.60    7.60 
  -2  -5 -24    2.10    6.10 
  -2   5 -24   -4.10    6.20 
   2  -6 -24    9.70    7.80 
   2   6 -24   14.00    7.80 
   1  -6 -24    7.10    5.90 
   1   6 -24   -0.20    6.70 
   0  -6 -24   -0.50    6.00 
   0   6 -24   -0.10    5.90 
  -1  -6 -24    2.10    7.40 
  -1   6 -24   22.30   10.20 
   3   0 -25   -0.40    6.10 
   2   0 -25   17.80    7.70 
   1   0 -25   -4.80    4.80 
  -1   0 -25    0.70    6.30 
  -3   0 -25   -4.40    5.80 
   3   1 -25   -4.70    5.60 
   2  -1 -25    4.40    6.70 
   2   1 -25    4.40    5.00 
   1  -1 -25    4.70    6.00 
   1   1 -25    5.60    6.40 
   0   1 -25   -6.50    3.60 
  -1  -1 -25   14.60    8.10 
  -1   1 -25    5.10    9.60 
  -2  -1 -25   -2.60    5.80 
  -2   1 -25   13.00    8.00 
   3  -2 -25    3.20    7.70 
   3   2 -25   -2.10    6.30 
   2   2 -25    7.00    6.40 
   1  -2 -25    5.10    6.50 
   1   2 -25   11.90    7.40 
   0  -2 -25  -10.70    5.20 
   0   2 -25    2.50    6.70 
  -1  -2 -25  -15.00    7.90 
  -1   2 -25    2.10    5.80 
  -2  -2 -25   -1.10    7.70 
  -2   2 -25    7.20    7.50 
   3  -3 -25   -1.60    6.00 
   3   3 -25   -1.70    6.30 
   2  -3 -25    0.20    6.40 
   2   3 -25   -0.30    5.90 
   1  -3 -25    5.40    7.30 
   1   3 -25    0.20    5.90 
   0   3 -25    4.40    6.90 
  -1  -3 -25   -6.30    5.10 
  -1   3 -25    1.60    8.50 
  -2  -3 -25    7.40    6.50 
  -2   3 -25   -9.40    5.40 
   2  -4 -25   31.30    9.80 
   2   4 -25   21.60    8.50 
   1  -4 -25   16.50    7.80 
   1   4 -25   13.20    9.50 
   0  -4 -25    4.80    9.00 
   0   4 -25    9.80    7.60 
  -1  -4 -25    5.00    6.50 
   1  -5 -25    3.00    6.90 
   1   5 -25    2.90    6.00 
   0  -5 -25   -9.50    4.30 
   0   5 -25   -0.30    8.30 
   2   0 -26    0.00    6.40 
   0   0 -26    6.80    7.00 
  -1   0 -26    3.70    6.90 
   2  -1 -26    5.50    6.60 
   2   1 -26    5.00    7.70 
   1  -1 -26    8.40    6.20 
   1   1 -26    1.30   10.00 
   0  -1 -26    9.00    5.70 
   0   1 -26   -3.50    5.10 
  -1  -1 -26    1.20    5.70 
  -1   1 -26    3.00    9.20 
   2  -2 -26    4.40    7.70 
   1  -2 -26   -2.80    7.30 
   0  -2 -26   -2.20    5.60 
   0   2 -26   -2.30    8.10 
  -1  -2 -26    4.60    6.50 
  -1   2 -26    9.10    8.10 
   1  -3 -26    0.80    7.30 
   0  -3 -26    1.30    6.20 
   0   3 -26    4.20    6.70 
   0   0   0    0.00    0.00 
  
_computing_structure_solution     'SHELXT 2014/5 (Sheldrick, 2014)' 
;
_shelx_hkl_checksum              67702
